# Supplementary material for: RNA-Sequencing Analysis of TCDD-Induced Responses in Zebrafish Liver Reveals High Relatedness to In Vivo Mammalian Models and Conserved Biological Pathways
Source: PLoS One. 2013 Oct 30;8(10):e77292. doi: 10.1371/journal.pone.0077292 (PMC3813628; doi:10.1371/journal.pone.0077292)
Supplement: Table S1 — Complete list of differentially expressed genes in zebrafish liver exposed to TCDD with a cut off of fold change>2 and TPM >10. (XLSX) [file pone.0077292.s001.xlsx]

## Sheet: Sheet1
Table S1. Complete list of differentially expressed genes in zebrafish liver exposed to TCDD with a cut off of fold change>2 and TPM >10.
GI	refseq	geneSymbol	desc	DMSO	TCDD	FC	LOG2FC
40538769	NM_131879	cyp1a	Danio rerio cytochrome P450, family 1, subfamily A (cyp1a), mRNA	1.48806	225.597	151.605	7.24417
41152043	NM_201289	pklr	Danio rerio pyruvate kinase, liver and RBC (pklr), nuclear gene encoding mitochondrial protein, mRNA	0.372015	28.9874	77.9199	6.28392
78214313	NM_001035265	ahrra	Danio rerio aryl-hydrocarbon receptor repressor a (ahrra), mRNA	0.3	20.4802	68.2673	6.09312
118722331		rab36		0.372015	23.3159	62.6747	5.96981
94536666		sycp3		0.3	18.2746	60.9155	5.92874
113679002	NM_001045418	zgc:152916	Danio rerio zgc:152916 (zgc:152916), mRNA	0.372015	20.7953	55.899	5.80475
154147743	NM_001100105	rnasel2	Danio rerio ribonuclease like 2 (rnasel2), mRNA	12.6485	641.818	50.7426	5.66512
192447400	NM_001128715	zgc:193690	Danio rerio zgc:193690 (zgc:193690), mRNA	0.3	13.5484	45.1615	5.49702
54400609		lrrc23		0.3	12.2881	40.9604	5.35616
66472791	NM_001020771	irak1bp1	Danio rerio interleukin-1 receptor-associated kinase 1 binding protein 1	0.3	11.973	39.9101	5.31868
51010936	NM_001003423	tnni2b.2	Danio rerio troponin I, skeletal, fast 2b.2 (tnni2b.2), mRNA	0.3	11.3429	37.8096	5.24068
54400623		ccdc113		0.372015	13.8635	37.266	5.21979
18858248	NM_131591	actc1b	Danio rerio actin, alpha, cardiac muscle 1b (actc1b), mRNA	1.11605	39.0699	35.0075	5.12959
41053926	NM_199958	odf3b	Danio rerio outer dense fiber of sperm tails 3B, Mrna	0.372015	11.658	31.3373	4.96981
165972470	NM_001113608	si:dkey-190g11.7	Danio rerio si:dkey-190g11.7 (si:dkey-190g11.7), mRNA	0.74403	23.0008	30.9139	4.95018
41053310	NM_200039	sdf2	Danio rerio stromal cell-derived factor 2 (sdf2), mRNA	1.48806	45.0564	30.2786	4.92023
45387810	NM_205702	fgf13b	Danio rerio fibroblast growth factor 13b, mRNA	0.372015	10.3976	27.9495	4.80475
50539781	NM_001002357	hormad1	Danio rerio HORMA domain containing 1, mRNA	1.48806	39.385	26.4673	4.72614
50345117	NM_001002230	tuba7l	Danio rerio tubulin, alpha 7 like (tuba7l), mRNA	0.74403	19.535	26.2556	4.71455
41152170	NM_200832	mid1ip1b	Danio rerio MID1 interacting protein 1b (mid1ip1b), mRNA	0.74403	18.2746	24.5617	4.61834
41053651	NM_200586	mb	Danio rerio myoglobin (mb), mRNA	1.11605	27.0969	24.2794	4.60166
189011587	NM_001127518	zgc:174006	Danio rerio zgc:174006 (zgc:174006), mRNA	0.74403	14.4937	19.48	4.28392
55925316	NM_001007397	zgc:101797	Danio rerio zgc:101797 (zgc:101797), mRNA	3.72015	71.5232	19.2259	4.26498
255683532	NM_001164028	tdrd1	Danio rerio tudor domain containing 1 (tdrd1), mRNA	0.74403	13.5484	18.2095	4.18662
221307520	NM_001144790	si:ch211-215c18.4	Danio rerio si:ch211-215c18.4 (si:ch211-215c18.4), mRNA	1.86008	33.3985	17.9554	4.16635
66773152	NM_001024393	zgc:110447	Danio rerio zgc:110447 (zgc:110447), mRNA	1.48806	26.4667	17.7861	4.15267
224496025	NM_001145620	oip5	Danio rerio opa interacting protein 5 (oip5), mRNA	0.74403	12.9183	17.3626	4.11791
221139743	NM_001077373	mks1	Danio rerio meckel syndrome, type 1 (mks1), mRNA	1.11605	19.2199	17.2214	4.10613
129270106	NM_001020503	syce2	Danio rerio synaptonemal complex central element protein 2 (syce2), mRNA	1.86008	31.8231	17.1085	4.09664
62955328	NM_001017676	capsl	Danio rerio calcyphosine-like (capsl), mRNA	2.23209	36.2342	16.2333	4.02088
18858526	NM_131524	dazl	Danio rerio daz-like gene (dazl), mRNA	1.48806	23.9461	16.0921	4.00828
41152047	NM_201287	alas1	Danio rerio aminolevulinate, delta-, synthetase 1 (alas1), mRNA	113.837	1705.21	14.9795	3.90492
45387574	NM_205573	pvalb6	Danio rerio parvalbumin 6 (pvalb6), mRNA	1.48806	21.4254	14.3982	3.84782
41056008	NM_200128	lipg	Danio rerio lipase, endothelial (lipg), mRNA	2.23209	31.8231	14.2571	3.83361
229608900	NM_001145694	nusap1	Danio rerio nucleolar and spindle associated protein 1 (nusap1), mRNA	1.48806	21.1104	14.1865	3.82645
62955444	NM_001017734	si:dkey-53p21.1	Danio rerio zgc:112143 (zgc:112143), mRNA	7.4403	105.237	14.1441	3.82213
130507339	NM_001082815	zgc:162239	Danio rerio zgc:162239 (zgc:162239), mRNA	4.46418	60.4954	13.5513	3.76036
42415500	NM_201578	psmd12	Danio rerio proteasome (prosome, macropain) 26S subunit, non-ATPase, 12 (psmd12), mRNA	1.48806	19.535	13.1278	3.71455
61651721	NM_001013284	mif4gdb	Danio rerio MIF4G domain containing b (mif4gdb), mRNA	1.48806	18.5897	12.4926	3.643
122114611	NM_001080204	cyp11b2	Danio rerio cytochrome P450, family 11, subfamily B, polypeptide 2 (cyp11b2), nuclear gene encoding mitochondrial protein, mRNA	1.11605	13.2334	11.8574	3.56771
51467991	NM_001003872	esco2	Danio rerio establishment of cohesion 1 homolog 2 (S. cerevisiae) (esco2), mRNA	1.11605	12.2881	11.0104	3.4608
50540477	NM_001002706	lygl1	Danio rerio lysozyme g-like 1 (lygl1), mRNA	13.7646	146.197	10.6213	3.40888
47085774	NM_213058	hspa5	Danio rerio heat shock protein 5 (hspa5), mRNA	85.1915	871.826	10.2337	3.35526
50539999	NM_001002470	surf4l	Danio rerio surfeit gene 4, like (surf4l), mRNA	3.72015	36.2342	9.73998	3.28392
41152190	NM_200745	edf1	Danio rerio endothelial differentiation-related factor 1 (edf1), mRNA	31.2493	292.709	9.36692	3.22757
41054498	NM_199634	gas8	Danio rerio growth arrest-specific 8 (gas8), mRNA	1.11605	10.3976	9.3165	3.21979
45387792	NM_205688	dyx1c1	Danio rerio dyslexia susceptibility 1 candidate 1 (dyx1c1), mRNA	2.60411	23.9461	9.19551	3.20093
47271365	NM_131512	coil	Danio rerio coilin p80 (coil), mRNA	2.23209	20.4802	9.17535	3.19776
82658233	NM_001037412	zgc:123275	Danio rerio zgc:123275 (zgc:123275), mRNA	17.4847	155.019	8.866	3.14828
62955446	NM_001017739	mad2l1	Danio rerio MAD2 mitotic arrest deficient-like 1 (yeast) (mad2l1), mRNA	1.48806	12.9183	8.68129	3.11791
118150431	NM_001077727	lrrc48	Danio rerio leucine rich repeat containing 48 (lrrc48), mRNA	1.86008	15.754	8.46955	3.08229
227430294	NM_001159584	itln3	Danio rerio intelectin 3 (itln3), mRNA	177.451	1482.45	8.35414	3.06249
288856245	NM_001172308	LOC100003647	Danio rerio three-finger protein 5 (LOC100003647), mRNA	855.635	6925.46	8.09394	3.01684
169403987	NM_001115124	si:ch211-57h10.1	Danio rerio hypothetical protein LOC558475 (LOC558475), mRNA	3.34814	27.0969	8.09312	3.0167
229577150	NM_001007329	slc7a3	Danio rerio solute carrier family 7 (cationic amino acid transporter, y+ system), member 3 (slc7a3), mRNA	28.6452	224.652	7.84258	2.97133
41055785	NM_200172	mycb	Danio rerio myelocytomatosis oncogene b (mycb), mRNA	24.181	189.048	7.81805	2.96681
241982723	NM_001115053	rln2	Danio rerio relaxin 2 (rln2), mRNA	7.81232	60.8104	7.78392	2.9605
113951770	NM_001045860	zgc:152809	Danio rerio zgc:152809 (zgc:152809), mRNA	135.041	1035.35	7.66693	2.93865
50540337	NM_001002635	slc17a9b	Danio rerio solute carrier family 17, member 9b (slc17a9b), mRNA	1.48806	11.3429	7.62259	2.93028
116267988	NM_001077298	zgc:154073	Danio rerio zgc:154073 (zgc:154073), mRNA	1.48806	11.3429	7.62259	2.93028
41053574	NM_200846	arl5c	Danio rerio ADP-ribosylation factor-like 5C (arl5c), mRNA	21.2049	158.17	7.45915	2.89901
66472253	NM_001020751	tdg	Danio rerio thymine-DNA glycosylase (tdg), mRNA	1.86008	13.8635	7.4532	2.89786
20373136	NM_131513	ccnb1	Danio rerio cyclin B1 (ccnb1), mRNA	1.48806	10.7127	7.19912	2.84782
68448520	NM_001025188	zgc:110409	Danio rerio zgc:110409 (zgc:110409), mRNA	2.23209	16.0691	7.19912	2.84782
94536961	NM_001040312	bco2a	Danio rerio beta-carotene oxygenase 2a (bco2a), mRNA	2.97612	21.4254	7.19912	2.84782
52218989	NM_001004568	zgc:92806	Danio rerio zgc:92806 (zgc:92806), mRNA	2.97612	21.4254	7.19912	2.84782
242117903	NM_201034	zgc:63600	Danio rerio zgc:63600 (zgc:63600), mRNA	1.86008	13.2334	7.11442	2.83075
47086638	NM_212700	degs1	Danio rerio degenerative spermatocyte homolog 1, lipid desaturase (Drosophila) (degs1), mRNA	3.72015	26.1516	7.02973	2.81347
225690535	NM_001077742	plod1a	Danio rerio procollagen-lysine 1, 2-oxoglutarate 5-dioxygenase 1a (plod1a), mRNA	1.48806	10.3976	6.98738	2.80475
42476229	NM_199611	arg2	Danio rerio arginase, type II (arg2), nuclear gene encoding mitochondrial protein, mRNA	5.95224	41.2755	6.93444	2.79378
57525840	NM_001003570	mfsd2ab	Danio rerio major facilitator superfamily domain containing 2ab (mfsd2ab), mRNA	13.0205	90.1129	6.92083	2.79095
169646802	NM_001118894	sycp1	Danio rerio synaptonemal complex protein 1 (sycp1), mRNA	2.97612	20.4802	6.88151	2.78272
83025095	NM_001037578	zgc:123250	Danio rerio zgc:123250 (zgc:123250), mRNA	3.34814	23.0008	6.86975	2.78026
47550784	NM_214751	pck1	Danio rerio phosphoenolpyruvate carboxykinase 1 (soluble) (pck1), mRNA	86.6795	591.405	6.82289	2.77038
18858434	NM_131770	cldn1	Danio rerio claudin 1 (cldn1), mRNA	2.23209	15.1238	6.77564	2.76036
181330836	NM_001123243	si:ch211-248e11.2	Danio rerio si:ch211-248e11.2 (si:ch211-248e11.2), mRNA	3.72015	24.8913	6.69094	2.74221
217035087	NM_001142563	lmf2b	Danio rerio lipase maturation factor 2 (lmf2), mRNA	2.97612	19.85	6.66977	2.73764
41054813	NM_200350	ero1l	Danio rerio ERO1-like (S. cerevisiae) (ero1l), mRNA	1.86008	12.2881	6.60625	2.72383
47086636	NM_212703	hyou1	Danio rerio hypoxia up-regulated 1 (hyou1), mRNA	1.86008	12.2881	6.60625	2.72383
50344951	NM_001002148	rpp40l	Danio rerio ribonuclease P 40 subunit like (rpp40l), mRNA	2.97612	18.2746	6.14042	2.61834
56693246	NM_001008588	ift27	Danio rerio RAB, member of RAS oncogene family-like 4 (rabl4), mRNA	7.06829	43.166	6.10699	2.61046
194294526	NM_001020610	cyp1c1	Danio rerio cytochrome P450, family 1, subfamily C, polypeptide 1 (cyp1c1), mRNA	2.97612	17.9596	6.03455	2.59325
238859558	NM_001161511	nol6	Danio rerio nucleolar protein family 6 (RNA-associated) (nol6), mRNA	1.86008	11.0278	5.92868	2.56771
47085868	NM_213123	mmp9	Danio rerio matrix metalloproteinase 9 (mmp9), mRNA	2.60411	15.4389	5.92868	2.56771
41053851	NM_200497	gmppa	Danio rerio zgc:66135 (zgc:66135), mRNA	2.23209	13.2334	5.92868	2.56771
66773341	NM_001024374	zgc:112267	Danio rerio zgc:112267 (zgc:112267), mRNA	4.09217	23.9461	5.85169	2.54885
224496081	NM_001145627	si:ch211-93g23.2	Danio rerio si:ch211-93g23.2 (si:ch211-93g23.2), mRNA	11.9045	68.6874	5.76988	2.52854
38198640	NM_198365	ddx49	Danio rerio DEAD (Asp-Glu-Ala-Asp) box polypeptide 49 (ddx49), mRNA	1.86008	10.7127	5.75929	2.52589
123708206	NM_001080630	zgc:158863	Danio rerio zgc:158863 (zgc:158863), mRNA	1.86008	10.7127	5.75929	2.52589
115529392	NM_001076754	zgc:152945	Danio rerio zgc:152945 (zgc:152945), mRNA	510.777	2879.83	5.63814	2.49522
62955672	NM_001017850	stmn1b	Danio rerio stathmin 1b (stmn1b), mRNA	2.97612	16.6992	5.61108	2.48828
54400377	NM_001005939	mcfd2	Danio rerio multiple coagulation factor deficiency 2 (mcfd2), mRNA	7.81232	43.7961	5.60603	2.48698
41055368	NM_201097	foxm1l	Danio rerio forkhead box M1-like (foxm1l), mRNA	3.72015	20.4802	5.50521	2.4608
41054550	NM_199610	dnajc3	Danio rerio DnaJ (Hsp40) homolog, subfamily C, member 3 (dnajc3), mRNA	22.6929	123.196	5.42884	2.44064
50345077	NM_001002210	spag6	Danio rerio sperm associated antigen 6 (spag6), mRNA	1.86008	10.0826	5.42051	2.43843
68448510	NM_001025184	zgc:114162	Danio rerio zgc:114162 (zgc:114162), mRNA	2.97612	16.0691	5.39934	2.43278
27545264	NM_173257	mcm2	Danio rerio MCM2 minichromosome maintenance deficient 2, mitotin (S. cerevisiae) (mcm2), mRNA	2.23209	11.973	5.36405	2.42332
57525800	NM_001003577	zgc:101056	Danio rerio zgc:101056 (zgc:101056), mRNA	4.46418	23.9461	5.36405	2.42332
18859464	NM_131230	tcp1	Danio rerio t-complex polypeptide 1 (tcp1), mRNA	19.7168	103.661	5.25751	2.39438
61097893	NM_131496	smx5	Danio rerio smx5 (smx5), mRNA	6.69627	34.9739	5.22289	2.38485
82658195	NM_001037395	efhc2	Danio rerio EF-hand domain (C-terminal) containing 2 (efhc2), mRNA	2.97612	15.4389	5.1876	2.37507
41054763	NM_199530	sec31a	Danio rerio sec31 homolog A (S. cerevisiae) (sec31a), mRNA	2.23209	11.3429	5.08173	2.34532
40786522	NM_199433	mns1	Danio rerio meiosis-specific nuclear structural 1 (mns1), mRNA	3.34814	17.0143	5.08173	2.34532
129270114	NM_001045021	si:ch211-203l9.2	Danio rerio si:ch211-203l9.2 (si:ch211-203l9.2), mRNA	2.97612	15.1238	5.08173	2.34532
41053302	NM_200044	dnajc21	Danio rerio DnaJ (Hsp40) homolog, subfamily C, member 21 (dnajc21), mRNA	2.60411	13.2334	5.08173	2.34532
41054372	NM_199713	calrl2	Danio rerio calreticulin, like 2 (calrl2), mRNA	31.9933	161.636	5.05218	2.33691
55925443	NM_001007285	p4ha2	Danio rerio procollagen-proline, 2-oxoglutarate 4-dioxygenase (proline 4-hydroxylase), alpha polypeptide 2 (p4ha2), mRNA	8.55635	43.166	5.04491	2.33483
47085796	NM_213071	tram2	Danio rerio translocation associated membrane protein 2 (tram2), transcript variant 2, mRNA	5.20821	26.1516	5.02123	2.32804
41152001	NM_201315	abcf2	Danio rerio ATP-binding cassette, sub-family F (GCN20), member 2 (abcf2), nuclear gene encoding mitochondrial protein, mRNA	4.8362	24.2612	5.01658	2.3267
41054258	NM_199779	pdia4	Danio rerio protein disulfide isomerase associated 4 (pdia4), mRNA	40.9217	203.227	4.96624	2.31215
41055336	NM_200426	ctssa	Danio rerio cathepsin S, a (ctssa), mRNA	2.60411	12.9183	4.96074	2.31055
50539709	NM_001002321	trmt61a	Danio rerio tRNA methyltransferase 61 homolog A (S. cerevisiae) (trmt61a), mRNA	2.23209	11.0278	4.94057	2.30468
183583554	NM_001110126	chac1	Danio rerio ChaC, cation transport regulator-like 1 (chac1), mRNA	6.32426	31.1929	4.93227	2.30225
41282162	NM_197933	pdip5	Danio rerio protein disulfide isomerase-related protein (provisional) (pdip5), mRNA	30.5052	149.978	4.91647	2.29762
47550832	NM_214716	hspa4l	Danio rerio heat shock protein 4, like (hspa4l), mRNA	11.5325	56.3993	4.89048	2.28998
117606207	NM_001077600	zgc:154091	Danio rerio zgc:154091 (zgc:154091), mRNA	2.97612	14.4937	4.86999	2.28392
225543320	NM_001037108	uqcrh	Danio rerio ubiquinol-cytochrome c reductase hinge protein (uqcrh), nuclear gene encoding mitochondrial protein, mRNA	15.2526	74.0438	4.8545	2.27932
194595493	NM_001077302	si:ch211-195b13.1	Danio rerio si:ch211-195b13.1 (si:ch211-195b13.1), mRNA	2.60411	12.6032	4.83974	2.27493
122114619	NM_001080166	opa3	Danio rerio optic atrophy 3 (opa3), nuclear gene encoding mitochondrial protein, mRNA	3.72015	17.9596	4.82764	2.27132
71480067	NM_001029958	si:dkey-30h14.2	Danio rerio si:dkey-30h14.2 (si:dkey-30h14.2), mRNA	15.2526	72.4684	4.75121	2.2483
38488744	NM_198821	dnajb11	Danio rerio DnaJ (Hsp40) homolog, subfamily B, member 11 (dnajb11), mRNA	30.5052	144.937	4.75121	2.2483
157278623	NM_001104942	zgc:171223	Danio rerio zgc:171223 (zgc:171223), mRNA	2.60411	12.2881	4.71875	2.2384
41053318	NM_200034	zgc:56419	Danio rerio zgc:56419 (zgc:56419), mRNA	44.6418	209.528	4.69354	2.23068
94536955	NM_001040316	mtmr7a	Danio rerio myotubularin related protein 7a (mtmr7a), mRNA	18.9728	88.8526	4.68316	2.22748
113682185	NM_001045049	si:ch211-69g19.2	Danio rerio si:ch211-69g19.2 (si:ch211-69g19.2), mRNA	3.72015	17.3294	4.65825	2.21979
121582315	NM_001079958	add1	Danio rerio adducin 1 (alpha) (add1), mRNA	2.23209	10.3976	4.65825	2.21979
115529418	NM_001076770	zgc:153063	Danio rerio zgc:153063 (zgc:153063), mRNA	2.23209	10.3976	4.65825	2.21979
47085966	NM_213183	zgc:85772	Danio rerio zgc:85772 (zgc:85772), mRNA	2.60411	11.973	4.59776	2.20093
114205449	NM_001048055	lect2l	Danio rerio leukocyte cell-derived chemotaxin 2 like (lect2l), mRNA	47.9899	220.556	4.59588	2.20034
70778805	NM_001003890	plk1	Danio rerio polo-like kinase 1 (Drosophila) (plk1), mRNA	2.23209	10.0826	4.51709	2.17539
118150455	NM_001077739	zgc:153215	Danio rerio zgc:153215 (zgc:153215), mRNA	5.20821	23.3159	4.47676	2.16246
40363530	NM_199211	ctps	Danio rerio CTP synthase (ctps), mRNA	2.97612	13.2334	4.44651	2.15267
33636712	NM_182941	sult1st1	Danio rerio sulfotransferase family 1, cytosolic sulfotransferase 1 (sult1st1), mRNA	2.97612	13.2334	4.44651	2.15267
31341160	NM_174860	ruvbl2	Danio rerio RuvB-like 2 (E. coli) (ruvbl2), mRNA	5.20821	23.0008	4.41626	2.14283
41056254	NM_200324	zgc:56402	Danio rerio zgc:56402 (zgc:56402), mRNA	3.72015	16.3842	4.40417	2.13887
41053586	NM_200848	zgc:77820	Danio rerio zgc:77820 (zgc:77820), mRNA	17.1127	75.3041	4.40048	2.13766
74315921	NM_001033098	zgc:110385	Danio rerio zgc:110385 (zgc:110385), mRNA	8.18433	35.9191	4.38877	2.13382
51230587	NM_001003738	ciapin1	Danio rerio cytokine induced apoptosis inhibitor 1 (ciapin1), mRNA	6.32426	27.727	4.38424	2.13233
50344899	NM_001002122	ttc4	Danio rerio tetratricopeptide repeat domain 4 (ttc4), transcript variant 1, mRNA	4.46418	19.535	4.37593	2.12959
62955284	NM_001017654	ttc5	Danio rerio tetratricopeptide repeat domain 5 (ttc5), mRNA	3.34814	14.4937	4.32888	2.11399
41055300	NM_200644	nat10	Danio rerio N-acetyltransferase 10 (nat10), mRNA	5.95224	25.5215	4.28771	2.10021
229576848	NM_001045019	tiparp	Danio rerio TCDD-inducible poly(ADP-ribose) polymerase (tiparp), mRNA	11.5325	49.1525	4.2621	2.09156
113675577	NM_001045235	pcgf5b	Danio rerio zgc:136815 (zgc:136815), mRNA	8.92836	37.8096	4.23477	2.08229
187608070	NM_001126428	ints6	Danio rerio integrator complex subunit 6 (ints6), mRNA	3.72015	15.754	4.23477	2.08229
41053699	NM_201136	pelo	Danio rerio pelota homolog (Drosophila) (pelo), mRNA	9.67239	40.9604	4.23477	2.08229
113673091	NM_001045327	zgc:136330	Danio rerio zgc:136330 (zgc:136330), mRNA	5.95224	24.8913	4.18184	2.06414
47086868	NM_212581	tacc3	Danio rerio transforming, acidic coiled-coil containing protein 3 (tacc3), mRNA	4.46418	18.5897	4.1642	2.05804
225007596	NM_001033107	dkc1	Danio rerio dyskeratosis congenita 1, dyskerin (dkc1), mRNA	16.3687	67.4271	4.11928	2.04239
47086034	NM_213227	usp33	Danio rerio ubiquitin specific peptidase 33 (usp33), mRNA	10.7884	44.4263	4.11795	2.04193
181339926	NM_001123323	ddx20	Danio rerio DEAD (Asp-Glu-Ala-Asp) box polypeptide 20 (ddx20), mRNA	2.60411	10.7127	4.11378	2.04047
54400391	NM_001005947	zgc:103658	Danio rerio zgc:103658 (zgc:103658), mRNA	2.60411	10.7127	4.11378	2.04047
21915561	NM_131605	fabp7a	Danio rerio fatty acid binding protein 7, brain, a (fabp7a), mRNA	18.6008	74.989	4.03151	2.01132
162287094	NM_001004108	bsdc1	Danio rerio BSD domain containing 1 (bsdc1), transcript variant 1, mRNA	2.97612	11.973	4.02304	2.00828
189529613	XM_001342843	cacng7	PREDICTED: Danio rerio similar to voltage-dependent calcium channel gamma-7 subunit (LOC100003278), mRNA	2.97612	11.973	4.02304	2.00828
148234349	NM_001079953	isoc2	Danio rerio isochorismatase domain containing 2 (isoc2), nuclear gene encoding mitochondrial protein, mRNA	5.58023	22.3707	4.00892	2.00321
47086586	NM_212727	orc3l	Danio rerio origin recognition complex, subunit 3-like (yeast) (orc3l), mRNA	2.60411	10.3976	3.99279	1.9974
45387592	NM_205582	npsnl	Danio rerio nephrosin-like (npsnl), mRNA	4.8362	19.2199	3.97417	1.99065
55742572	NM_213157	slc25a33	Danio rerio solute carrier family 25, member 33 (slc25a33), mRNA	15.2526	60.4954	3.96623	1.98777
156139158	NM_001102388	ankrd1b	Danio rerio zgc:171642 (zgc:171642), mRNA	8.92836	35.289	3.95246	1.98275
41055057	NM_201127	surf4	Danio rerio surfeit gene 4 (surf4), mRNA	23.437	92.6335	3.95246	1.98275
82524271	NM_131243	c3b	Danio rerio complement component c3b (c3b), mRNA	17.4847	69.0025	3.94645	1.98056
47086170	NM_212932	zgc:85752	Danio rerio zgc:85752 (zgc:85752), mRNA	5.20821	20.4802	3.93229	1.97537
41282146	NM_153669	tram1	Danio rerio translocating chain-associating membrane protein 1 (tram1), mRNA	71.4269	280.421	3.92599	1.97306
61806549	NM_001013490	zgc:113149	Danio rerio zgc:113149 (zgc:113149), mRNA	4.8362	18.9048	3.90902	1.96681
41393114	NM_201479	nucb2b	Danio rerio nucleobindin 2b (nucb2b), mRNA	27.9011	109.018	3.90729	1.96617
50355967	NM_201465	calrl	Danio rerio calreticulin like (calrl), mRNA	20.8328	81.2906	3.90204	1.96423
50344747	NM_001002047	sra1	Danio rerio steroid receptor RNA activator 1 (sra1), mRNA	4.46418	17.3294	3.88188	1.95675
55925246	NM_001007392	pgrmc1	Danio rerio progesterone receptor membrane component 1 (pgrmc1), mRNA	75.5191	293.024	3.88014	1.95611
269995934	NM_001045471	zgc:153165	Danio rerio zgc:153165 (zgc:153165), mRNA	2.60411	10.0826	3.87179	1.953
38198632	NM_198357	tcerg1	Danio rerio transcription elongation regulator 1 (CA150) (tcerg1), mRNA	3.34814	12.9183	3.85835	1.94798
62955084	NM_001017554	rnf150	Danio rerio ring finger protein 150 (rnf150), mRNA	12.2765	46.9469	3.82413	1.93513
55925382	NM_001007446	nsfl1c	Danio rerio NSFL1 (p97) cofactor (p47) (nsfl1c), mRNA	15.2526	58.2898	3.82163	1.93419
190358583	NM_001128364	si:dkey-39n1.2	Danio rerio si:dkey-39n1.2 (si:dkey-39n1.2), mRNA	15.2526	58.2898	3.82163	1.93419
18858938	NM_131355	kif23	Danio rerio kinesin family member 23 (kif23), mRNA	2.97612	11.3429	3.8113	1.93028
187936938	NM_001127256	si:ch211-160k22.1	Danio rerio si:ch211-160k22.1 (si:ch211-160k22.1), mRNA	8.92836	34.0286	3.8113	1.93028
125854013	XM_690895	c7orf50	PREDICTED: Danio rerio similar to CG15877 CG15877-PA (LOC567594), mRNA	10.4164	39.7001	3.8113	1.93028
51011058	NM_001003484	caprin1a	Danio rerio cell cycle associated protein 1a (caprin1a), mRNA	6.32426	23.9461	3.78639	1.92082
169790921	NM_212789	dio2	Danio rerio deiodinase, iodothyronine, type II (dio2), mRNA	613.081	2314.26	3.77481	1.9164
187607979	NM_001126436	pigx	Danio rerio phosphatidylinositol glycan anchor biosynthesis, class X (pigx), mRNA	3.34814	12.6032	3.76424	1.91236
169403962	NM_001115117	sept8a	Danio rerio septin 8a (sept8a), mRNA	3.34814	12.6032	3.76424	1.91236
66472661	NM_001020545	zgc:109986	Danio rerio zgc:109986 (zgc:109986), mRNA	3.34814	12.6032	3.76424	1.91236
47086828	NM_212602	ahsa1l	Danio rerio AHA1, activator of heat shock protein ATPase homolog 1, like (ahsa1l), mRNA	9.67239	36.2342	3.74615	1.90541
41056044	NM_200062	rrs1	Danio rerio RRS1 ribosome biogenesis regulator homolog (S. cerevisiae) (rrs1), mRNA	10.7884	40.3302	3.73828	1.90238
41055491	NM_200227	rpa3	Danio rerio replication protein A3 (rpa3), mRNA	4.09217	15.1238	3.6958	1.88589
83415159	NM_001037705	zgc:123269	Danio rerio zgc:123269 (zgc:123269), mRNA	3.34814	12.2881	3.67014	1.87583
41282178	NM_198210	hsp90b1	Danio rerio heat shock protein 90, beta (grp94), member 1 (hsp90b1), mRNA	241.066	882.854	3.6623	1.87275
41054138	NM_199845	gclm	Danio rerio glutamate-cysteine ligase, modifier subunit (gclm), mRNA	23.809	86.9621	3.65249	1.86888
157785657	NM_001104649	flr	Danio rerio fleer (flr), mRNA	3.72015	13.5484	3.64191	1.86469
41054708	NM_199539	zgc:56200	Danio rerio zgc:56200 (zgc:56200), mRNA	5.20821	18.9048	3.62981	1.85989
62955226	NM_001017629	zgc:110243	Danio rerio zgc:110243 (zgc:110243), mRNA	8.18433	29.6175	3.61881	1.85551
169403975	NM_001007281	gpx1a	Danio rerio glutathione peroxidase 1a (gpx1a), mRNA	1057.64	3806.17	3.59874	1.84749
18858380	NM_131047	calr	Danio rerio calreticulin (calr), mRNA	9.30038	33.3985	3.59109	1.84442
168823453	NM_001004681	zgc:103591	Danio rerio zgc:103591 (zgc:103591), mRNA	14.5086	51.9882	3.58327	1.84128
41054262	NM_199777	sec23b	Danio rerio Sec23 homolog B (S. cerevisiae) (sec23b), mRNA	20.0888	71.5232	3.56035	1.83202
51010966	NM_001003442	zgc:92542	Danio rerio zgc:92542 (zgc:92542), mRNA	7.4403	26.4667	3.55721	1.83075
57525651	NM_001003621	ifrd2	Danio rerio interferon-related developmental regulator 2 (ifrd2), mRNA	3.72015	13.2334	3.55721	1.83075
121583941	NM_001080043	zgc:153790	Danio rerio zgc:153790 (zgc:153790), mRNA	5.95224	21.1104	3.54662	1.82645
47087408	NM_213437	fpgs	Danio rerio folylpolyglutamate synthase (fpgs), nuclear gene encoding mitochondrial protein, mRNA	8.55635	30.2477	3.53512	1.82176
55925416	NM_001007415	glmna	Danio rerio glomulin, FKBP associated protein a (glmna), mRNA	5.20821	18.2746	3.50881	1.81098
50539779	NM_001002360	slc25a40	Danio rerio solute carrier family 25, member 40 (slc25a40), nuclear gene encoding mitochondrial protein, mRNA	3.34814	11.658	3.48193	1.79989
269315871	NM_001020756	zgc:111823	Danio rerio zgc:111823 (zgc:111823), mRNA	3.34814	11.658	3.48193	1.79989
54400403	NM_001005953	zgc:103632	Danio rerio zgc:103632 (zgc:103632), mRNA	4.8362	16.6992	3.45297	1.78784
94536628	NM_001040372	zgc:136439	Danio rerio zgc:136439 (zgc:136439), mRNA	5.20821	17.9596	3.44832	1.78589
169234731	NM_001007208	f5	Danio rerio coagulation factor V (f5), mRNA	193.076	663.243	3.43514	1.78037
57526721	NM_213038	zgc:73230	Danio rerio zgc:73230 (zgc:73230), mRNA	53.5702	184.007	3.43487	1.78026
169646832	NM_001118900	cars	Danio rerio cysteinyl-tRNA synthetase (cars), mRNA	14.5086	49.7826	3.43125	1.77874
50344865	NM_001002105	cdkrap3	Danio rerio CDK5 regulatory subunit associated protein 3 (cdkrap3), mRNA	29.3892	100.826	3.4307	1.7785
41054666	NM_200555	pdcd10a	Danio rerio programmed cell death 10a (pdcd10a), mRNA	7.4403	25.5215	3.43017	1.77828
41282207	NM_199862	lrrc40	Danio rerio leucine rich repeat containing 40 (lrrc40), mRNA	3.34814	11.3429	3.38782	1.76036
67459921	NM_001024811	gtpbp1l	Danio rerio GTP binding protein 1, like (gtpbp1l), mRNA	6.32426	21.4254	3.38782	1.76036
50540327	NM_001002630	bpgm	Danio rerio 2,3-bisphosphoglycerate mutase (bpgm), mRNA	2.97612	10.0826	3.38782	1.76036
117606280	NM_131371	mtmr2	Danio rerio myotubularin related protein 2 (mtmr2), mRNA	2.97612	10.0826	3.38782	1.76036
139947599	NM_001083816	zgc:162509	Danio rerio zgc:162509 (zgc:162509), mRNA	2.97612	10.0826	3.38782	1.76036
47550878	NM_214792	asb11	Danio rerio ankyrin repeat and SOCS box-containing 11 (asb11), mRNA	6.69627	22.3707	3.34077	1.74018
41053560	NM_200295	zgc:56513	Danio rerio zgc:56513 (zgc:56513), mRNA	6.32426	21.1104	3.338	1.73898
162138997	NM_001111180	LOC564868	Danio rerio hypothetical LOC564868 (LOC564868), mRNA	17.4847	58.2898	3.33376	1.73715
113671350	NM_001045304	zgc:136333	Danio rerio zgc:136333 (zgc:136333), mRNA	5.58023	18.5897	3.33136	1.73611
153791613	NM_001100028	si:dkeyp-20g2.6	Danio rerio si:dkeyp-20g2.6 (si:dkeyp-20g2.6), mRNA	4.46418	14.8088	3.31724	1.72998
57526526	NM_001002742	trappc1	Danio rerio trafficking protein particle complex 1 (trappc1), mRNA	5.95224	19.535	3.28195	1.71455
51230510	NM_001003730	sdf2l1	Danio rerio stromal cell-derived factor 2-like 1 (sdf2l1), mRNA	5.20821	17.0143	3.26683	1.70789
51011112	NM_001003515	hadh	Danio rerio hydroxyacyl-Coenzyme A dehydrogenase (hadh), nuclear gene encoding mitochondrial protein, mRNA	95.9799	313.505	3.26636	1.70768
41152351	NM_200675	rer1	Danio rerio RER1 retention in endoplasmic reticulum 1 homolog (S. cerevisiae) (rer1), mRNA	20.8328	67.7422	3.2517	1.7012
104294883	NM_001008582	zgc:103710	Danio rerio zgc:103710 (zgc:103710), mRNA	4.46418	14.4937	3.24666	1.69896
45387710	NM_205648	zgc:77906	Danio rerio zgc:77906 (zgc:77906), mRNA	4.46418	14.4937	3.24666	1.69896
51556244	NM_205729	nr1d1	Danio rerio nuclear receptor subfamily 1, group d, member 1 (nr1d1), mRNA	35.7134	115.634	3.23784	1.69503
116267990	NM_001077299	zgc:153746	Danio rerio zgc:153746 (zgc:153746), mRNA	5.58023	17.9596	3.21843	1.68636
47086570	NM_212735	syvn1	Danio rerio synovial apoptosis inhibitor 1, synoviolin (syvn1), mRNA	16.7407	53.8787	3.21843	1.68636
41055643	NM_200948	psmd13	Danio rerio proteasome (prosome, macropain) 26S subunit, non-ATPase, 13 (psmd13), mRNA	18.6008	59.8652	3.21843	1.68636
52218953	NM_001004550	rassf1	Danio rerio Ras association (RalGDS/AF-6) domain family 1 (rassf1), mRNA	21.9489	70.5779	3.21556	1.68507
160333346	NM_001110287	LOC100003209	Danio rerio interferon induced transmembrane-like (LOC100003209), mRNA	82.2153	263.092	3.20003	1.67809
157841267	NM_001109701	zgc:171945	Danio rerio zgc:171945 (zgc:171945), mRNA	119.417	381.562	3.19521	1.67591
121583787	NM_001079954	aldh16a1	Danio rerio aldehyde dehydrogenase 16 family, member A1 (aldh16a1), mRNA	15.6246	49.7826	3.18616	1.67182
54400479	NM_001005989	elovl1a	Danio rerio elongation of very long chain fatty acids (FEN1/Elo2, SUR4/Elo3, yeast)-like 1a (elovl1a), mRNA	4.46418	14.1786	3.17608	1.66725
57770423	NM_001009889	nop58	Danio rerio NOP58 ribonucleoprotein homolog (yeast) (nop58), mRNA	5.95224	18.9048	3.17608	1.66725
41056086	NM_201154	hmbsa	Danio rerio hydroxymethylbilane synthase a (hmbsa), mRNA	12.6485	40.0152	3.16363	1.66158
51571918	NM_001004011	zgc:100795	Danio rerio zgc:100795 (zgc:100795), mRNA	5.58023	17.6445	3.16197	1.66082
116875806	NM_001077463	zgc:153665	Danio rerio zgc:153665 (zgc:153665), mRNA	4.09217	12.9183	3.15683	1.65848
42415506	NM_201577	sec61al2	Danio rerio Sec61 alpha like 2 (sec61al2), mRNA	29.3892	92.6335	3.15196	1.65625
50539737	NM_001002335	kpna2	Danio rerio karyopherin alpha 2 (RAG cohort 1, importin alpha 1) (kpna2), mRNA	3.72015	11.658	3.13373	1.64788
157841204	NM_001109708	zgc:171978	Danio rerio zgc:171978 (zgc:171978), mRNA	3.72015	11.658	3.13373	1.64788
50345075	NM_001002209	zgc:91813	Danio rerio zgc:91813 (zgc:91813), mRNA	3.72015	11.658	3.13373	1.64788
47087274	NM_213504	fbxw11b	Danio rerio F-box and WD-40 domain protein 11b (fbxw11b), mRNA	7.4403	23.3159	3.13373	1.64788
157954451	NM_001109832	im:7158043	Danio rerio im:7158043 (im:7158043), mRNA	61.0105	189.993	3.11411	1.63882
51010912	NM_001003411	ddx18	Danio rerio DEAD (Asp-Glu-Ala-Asp) box polypeptide 18 (ddx18), mRNA	3.34814	10.3976	3.1055	1.63483
18859452	NM_131051	tbx2b	Danio rerio T-box 2b (tbx2b), mRNA	4.46418	13.8635	3.1055	1.63483
41054877	NM_200663	zgc:66327	Danio rerio zgc:66327 (zgc:66327), mRNA	4.46418	13.8635	3.1055	1.63483
50540215	NM_001002575	tmco1	Danio rerio transmembrane and coiled-coil domains 1 (tmco1), mRNA	20.8328	64.2763	3.08534	1.62543
221307487	NM_001144786	si:ch1073-126c3.2	Danio rerio si:ch1073-126c3.2 (si:ch1073-126c3.2), mRNA	1087.4	3347.41	3.07836	1.62216
47087458	NM_213464	ppig	Danio rerio peptidyl-prolyl isomerase G (cyclophilin G) (ppig), mRNA	7.06829	21.7405	3.07578	1.62095
82658255	NM_001037385	slc22a18	Danio rerio solute carrier family 22 (organic cation transporter), member 18 (slc22a18), mRNA	61.3825	188.733	3.0747	1.62045
47575846	NM_212827	mao	Danio rerio monoamine oxidase (mao), mRNA	42.7817	131.388	3.07113	1.61877
41055167	NM_201082	calub	Danio rerio calumenin b (calub), mRNA	5.95224	18.2746	3.07021	1.61834
41529825	NM_200561	fzd6	Danio rerio frizzled homolog 6 (Drosophila) (fzd6), mRNA	16.7407	51.358	3.06786	1.61723
156739316	NM_001103137	syt5a	Danio rerio synaptotagmin Va (syt5a), mRNA	4.8362	14.8088	3.06207	1.61451
115497491	NM_001076637	zgc:153034	Danio rerio zgc:153034 (zgc:153034), mRNA	298.728	914.362	3.06085	1.61393
41054448	NM_199670	det1	Danio rerio de-etiolated homolog 1 (Arabidopsis) (det1), mRNA	3.72015	11.3429	3.04904	1.60835
169790992	NM_001122654	ptbp1b	Danio rerio polypyrimidine tract binding protein 1b (ptbp1b), mRNA	8.18433	24.8913	3.04134	1.60471
50539663	NM_001002297	gnl3	Danio rerio guanine nucleotide binding protein-like 3 (nucleolar) (gnl3), mRNA	3.34814	10.0826	3.0114	1.59043
194578860	NM_001130589	myl12.2	Danio rerio myosin, light chain 12, genome duplicate 2 (myl12.2), mRNA	3.34814	10.0826	3.0114	1.59043
41054112	NM_199855	rnf168	Danio rerio ring finger protein 168 (rnf168), mRNA	3.34814	10.0826	3.0114	1.59043
50540141	NM_001002540	zgc:92794	Danio rerio zgc:92794 (zgc:92794), mRNA	7.4403	22.3707	3.00669	1.58818
54400665	NM_001006082	eif1axa	Danio rerio eukaryotic translation initiation factor 1A, X-linked, a (eif1axa), mRNA	11.5325	34.6588	3.00532	1.58752
24119229	NM_153655	psma6a	Danio rerio proteasome (prosome, macropain) subunit, alpha type, 6a (psma6a), mRNA	20.0888	60.1803	2.99571	1.5829
50345071	NM_001002207	acaa1	Danio rerio acetyl-Coenzyme A acyltransferase 1 (acaa1), nuclear gene encoding mitochondrial protein, mRNA	6.32426	18.9048	2.98925	1.57978
41054745	NM_199531	gatm	Danio rerio glycine amidinotransferase (L-arginine:glycine amidinotransferase) (gatm), nuclear gene encoding mitochondrial protein, mRNA	37.9455	113.114	2.98095	1.57577
41054354	NM_199721	ddx39a	Danio rerio DEAD (Asp-Glu-Ala-Asp) box polypeptide 39a (ddx39a), mRNA	5.95224	17.6445	2.96434	1.56771
62632716	NM_001015057	tfa	Danio rerio transferrin-a (tfa), mRNA	3865.24	11453.5	2.9632	1.56716
41053691	NM_200269	ostc	Danio rerio oligosaccharyltransferase complex subunit (ostc), mRNA	24.181	71.2081	2.9448	1.55817
167830465	NM_001002699	csrp2bp	Danio rerio cysteine and glycine-rich protein 2 binding protein (csrp2bp), mRNA	4.8362	14.1786	2.93177	1.55177
76253887		srp14		53.9422	157.855	2.92638	1.54911
41053645	NM_200584	gstt1b	Danio rerio glutathione S-transferase theta 1b (gstt1b), mRNA	73.287	214.254	2.9235	1.5477
221219062	NM_001077313	zgc:152900	Danio rerio zgc:152900 (zgc:152900), mRNA	14.1366	41.2755	2.91977	1.54585
41054620	NM_199579	usp1	Danio rerio ubiquitin specific protease 1 (usp1), mRNA	6.69627	19.535	2.91729	1.54463
148235672	NM_001089411	dpagt1	Danio rerio dolichyl-phosphate (UDP-N-acetylglucosamine) N-acetylglucosaminephosphotransferase 1 (GlcNAc-1-P transferase) (dpagt1), mRNA	43.8978	127.607	2.90692	1.53949
54261748	NM_199629	nfkbiab	Danio rerio nuclear factor of kappa light polypeptide gene enhancer in B-cells inhibitor, alpha b (nfkbiab), mRNA	55.4302	161.006	2.90466	1.53837
41055707	NM_200572	psmd3	Danio rerio proteasome (prosome, macropain) 26S subunit, non-ATPase, 3 (psmd3), mRNA	5.20821	15.1238	2.90385	1.53796
70887566	NM_001025478	zgc:114121	Danio rerio zgc:114121 (zgc:114121), mRNA	5.20821	15.1238	2.90385	1.53796
41393118	NM_201481	vcp	Danio rerio valosin containing protein (vcp), mRNA	27.5291	79.7152	2.89567	1.5339
41053805	NM_200898	rad1	Danio rerio RAD1 homolog (S. pombe) (rad1), mRNA	4.46418	12.9183	2.89376	1.53295
117606249	NM_001077541	clgn	Danio rerio calmegin (clgn), mRNA	6.32426	18.2746	2.88961	1.53088
55925426	NM_001007418	zgc:101554	Danio rerio zgc:101554 (zgc:101554), mRNA	6.32426	18.2746	2.88961	1.53088
154426289	NM_001100439	dad1	Danio rerio defender against cell death 1 (dad1), mRNA	94.4918	272.544	2.88432	1.52823
40786518	NM_199431	rrbp1	Danio rerio ribosome binding protein 1 homolog (dog) (rrbp1), mRNA	403.636	1163.91	2.88355	1.52785
56090159	NM_213273	mcrs1	Danio rerio microspherule protein 1 (mcrs1), mRNA	3.72015	10.7127	2.87965	1.52589
41053458	NM_200312	zgc:56066	Danio rerio zgc:56066 (zgc:56066), mRNA	3.72015	10.7127	2.87965	1.52589
47086042	NM_213231	nfe2l3	Danio rerio nuclear factor (erythroid-derived 2)-like 3 (nfe2l3), mRNA	5.58023	16.0691	2.87965	1.52589
71834591	NM_001030227	zgc:110128	Danio rerio zgc:110128 (zgc:110128), mRNA	7.4403	21.4254	2.87965	1.52589
291049790	NM_001045109	furinb	Danio rerio furin (paired basic amino acid cleaving enzyme) b (furinb), transcript variant 1, mRNA	6.69627	19.2199	2.87024	1.52117
115312272	NM_001030285	ezr	Danio rerio ezrin (ezr), mRNA	4.8362	13.8635	2.86662	1.51935
41393090	NM_201463	ppan	Danio rerio peter pan homolog (Drosophila) (ppan), mRNA	7.81232	22.3707	2.86351	1.51779
50540013	NM_001002473	arl1	Danio rerio ADP-ribosylation factor-like 1 (arl1), mRNA	8.18433	23.3159	2.84885	1.51038
130501886	NM_001082806	zgc:161973	Danio rerio zgc:161973 (zgc:161973), mRNA	56.5463	161.006	2.84733	1.50961
47086784	NM_212627	ufm1	Danio rerio ubiquitin-fold modifier 1 (ufm1), mRNA	67.7067	192.514	2.84335	1.50759
56090189	NM_001007777	zgc:101581	Danio rerio zgc:101581 (zgc:101581), mRNA	13.7646	39.0699	2.83844	1.5051
50344917	NM_001002131	zgc:86762	Danio rerio zgc:86762 (zgc:86762), mRNA	30.8773	87.2772	2.82658	1.49906
116517251	NM_001077379	sec23ip	Danio rerio SEC23 interacting protein (sec23ip), mRNA	27.9011	78.4549	2.81189	1.49154
38198636	NM_198363	tob1a	Danio rerio transducer of ERBB2, 1a (tob1a), mRNA	348.206	975.488	2.80147	1.48618
113677433	NM_001044991	ncaph2	Danio rerio non-SMC condensin II complex, subunit H2 (ncaph2), mRNA	4.8362	13.5484	2.80147	1.48618
50344879	NM_001002112	zgc:86833	Danio rerio zgc:86833 (zgc:86833), mRNA	50.9661	142.101	2.78815	1.47931
57525671	NM_001003615	mrps23	Danio rerio mitochondrial ribosomal protein S23 (mrps23), nuclear gene encoding mitochondrial protein, mRNA	5.20821	14.4937	2.78285	1.47656
50344929	NM_001002137	zgc:86751	Danio rerio zgc:86751 (zgc:86751), mRNA	10.4164	28.9874	2.78285	1.47656
41055926	NM_200144	upp2	Danio rerio uridine phosphorylase 2 (upp2), mRNA	182.287	506.649	2.77939	1.47477
41055623	NM_200944	eif6	Danio rerio eukaryotic translation initiation factor 6 (eif6), mRNA	31.9933	88.8526	2.77722	1.47364
50540455	NM_001002696	zgc:92630	Danio rerio zgc:92630 (zgc:92630), mRNA	150.666	417.796	2.77299	1.47144
51467904	NM_001003840	ebna1bp2l	Danio rerio EBNA1 binding protein 2-like (ebna1bp2l), mRNA	8.18433	22.6858	2.77185	1.47085
61806497	NM_001013463	zgc:114046	Danio rerio zgc:114046 (zgc:114046), mRNA	7.06829	19.535	2.76375	1.46663
66472819	NM_001020786	cobra1	Danio rerio cofactor of BRCA1 (cobra1), transcript variant 1, mRNA	8.55635	23.631	2.76181	1.46561
116268076	NM_001077342	zgc:153060	Danio rerio zgc:153060 (zgc:153060), mRNA	8.55635	23.631	2.76181	1.46561
157909840	NM_001045564	psmb7	Danio rerio proteasome (prosome, macropain) subunit, beta type, 7 (psmb7), mRNA	45.7579	126.032	2.75432	1.4617
167555141	NM_001114455	spns2	Danio rerio spinster homolog 2 (Drosophila) (spns2), transcript variant 2, mRNA	4.46418	12.2881	2.7526	1.4608
165972438	NM_001113616	zgc:172049	Danio rerio zgc:172049 (zgc:172049), mRNA	4.46418	12.2881	2.7526	1.4608
139949105	NM_001083843	si:dkey-13a21.15	Danio rerio si:dkey-13a21.15 (si:dkey-13a21.15), mRNA	10.4164	28.6723	2.7526	1.4608
52218935	NM_001004542	zgc:91887	Danio rerio zgc:91887 (zgc:91887), mRNA	23.0649	63.3311	2.74577	1.45721
113680602	NM_001045164	si:dkey-177p2.3	Danio rerio si:dkey-177p2.3 (si:dkey-177p2.3), mRNA	7.81232	21.4254	2.74252	1.4555
55742588	NM_213178	rcc1	Danio rerio regulator of chromosome condensation 1 (rcc1), mRNA	11.1605	30.5628	2.73849	1.45338
41152051	NM_201273	ube2a	Danio rerio ubiquitin-conjugating enzyme E2A (RAD6 homolog) (ube2a), mRNA	14.5086	39.7001	2.73632	1.45223
57770543	NM_001009916	tfr2	Danio rerio transferrin receptor 2 (tfr2), mRNA	4.8362	13.2334	2.73632	1.45223
47087410	NM_213434	zc3h7	Danio rerio zinc finger CCCH-type containing 7 (zc3h7), mRNA	8.18433	22.3707	2.73335	1.45067
41282139	NM_131885	cebpa	Danio rerio CCAAT/enhancer binding protein (C/EBP), alpha (cebpa), mRNA	24.925	68.0573	2.73048	1.44916
139948804	NM_001083868	crfb4	Danio rerio cytokine receptor family member b4 (crfb4), mRNA	8.55635	23.3159	2.72499	1.44625
169259761	NM_001115086	parp12b	Danio rerio poly (ADP-ribose) polymerase family, member 12b (parp12b), mRNA	8.55635	23.3159	2.72499	1.44625
205830394	NM_001135129	zgc:194768	Danio rerio zgc:194768 (zgc:194768), mRNA	5.20821	14.1786	2.72236	1.44486
18859278	NM_131375	psme1	Danio rerio proteasome activator subunit 1 (psme1), mRNA	59.5224	161.321	2.71026	1.43843
130485182	NM_001082795	nfya	Danio rerio nuclear transcription factor Y, alpha (nfya), mRNA	3.72015	10.0826	2.71026	1.43843
113675259	NM_001045249	zgc:136493	Danio rerio zgc:136493 (zgc:136493), mRNA	3.72015	10.0826	2.71026	1.43843
49227274	NM_001001815	igf2b	Danio rerio insulin-like growth factor 2b (igf2b), mRNA	25.297	68.3724	2.70278	1.43445
237820639	NM_001006014	zgc:103514	Danio rerio zgc:103514 (zgc:103514), mRNA	5.95224	16.0691	2.69967	1.43278
38707986	NM_198910	fmo5	Danio rerio flavin containing monooxygenase 5 (fmo5), mRNA	28.2731	76.2494	2.69688	1.43129
45387538	NM_205549	slc25a16	Danio rerio solute carrier family 25, member 16 (slc25a16), nuclear gene encoding mitochondrial protein, mRNA	14.1366	38.1247	2.69688	1.43129
115432036	NM_001048067	pomt1	Danio rerio protein-O-mannosyltransferase 1 (pomt1), mRNA	6.32426	17.0143	2.69033	1.42778
41387133	NM_200811	zgc:73380	Danio rerio zgc:73380 (zgc:73380), mRNA	6.32426	17.0143	2.69033	1.42778
47086980	NM_213332	zgc:63986	Danio rerio zgc:63986 (zgc:63986), mRNA	6.69627	17.9596	2.68202	1.42332
41054118	NM_199850	c20orf24	Danio rerio c20orf24 homolog (H. sapiens) (c20orf24), mRNA	74.775	200.076	2.6757	1.41992
255652971	NM_001077788	rab3gap1	Danio rerio RAB3 GTPase activating protein subunit 1 (rab3gap1), mRNA	7.06829	18.9048	2.67459	1.41932
52218909	NM_001004528	rab3gap2	Danio rerio RAB3 GTPase activating protein subunit 2 (non-catalytic) (rab3gap2), mRNA	11.9045	31.8231	2.6732	1.41857
194328696	NM_213554	riok2	Danio rerio RIO kinase 2 (yeast) (riok2), mRNA	10.0444	26.7818	2.66634	1.41486
50345113	NM_001002226	enoph1	Danio rerio enolase-phosphatase 1 (enoph1), mRNA	7.81232	20.7953	2.66186	1.41243
160333656	NM_001110380	acp6	Danio rerio acid phosphatase 6, lysophosphatidic (acp6), mRNA	5.20821	13.8635	2.66186	1.41243
55925557	NM_001007293	mospd2	Danio rerio motile sperm domain containing 2 (mospd2), mRNA	42.0377	111.853	2.66079	1.41185
47087426	NM_213444	derl1	Danio rerio Der1-like domain family, member 1 (derl1), mRNA	129.089	343.437	2.66046	1.41168
18859482	NM_131681	htatip2	Danio rerio HIV-1 Tat interactive protein 2 (htatip2), mRNA	13.3925	35.604	2.6585	1.41061
41053838	NM_200903	derl3	Danio rerio Der1-like domain family, member 3 (derl3), mRNA	5.58023	14.8088	2.65379	1.40806
47086840	NM_212595	rbb4	Danio rerio retinoblastoma binding protein 4 (rbb4), mRNA	14.1366	37.4945	2.65231	1.40725
118150531	NM_001077756	zgc:153892	Danio rerio zgc:153892 (zgc:153892), mRNA	5.95224	15.754	2.64673	1.40421
41055916	NM_201001	arl2bp	Danio rerio ADP-ribosylation factor-like 2 binding protein (arl2bp), mRNA	15.6246	41.2755	2.64169	1.40146
62955584	NM_001017806	zgc:110325	Danio rerio zgc:110325 (zgc:110325), mRNA	12.6485	33.3985	2.64051	1.40081
47085990	NM_213197	znf207a	Danio rerio zinc finger protein 207, a (znf207a), mRNA	10.7884	28.3572	2.62848	1.39423
50540343	NM_001002638	zgc:92203	Danio rerio zgc:92203 (zgc:92203), mRNA	11.5325	30.2477	2.62283	1.39112
27545351	NM_173288	mki67ip	Danio rerio mki67 (FHA domain) interacting nucleolar phosphoprotein (human) (mki67ip), mRNA	23.809	62.3858	2.62027	1.38971
50539761	NM_001002347	acy3.2	Danio rerio aspartoacylase (aminocyclase) 3.2 (acy3.2), mRNA	4.09217	10.7127	2.61786	1.38839
61651769	NM_001013308	ndufaf1	Danio rerio NADH dehydrogenase (ubiquinone) 1 alpha subcomplex, assembly factor 1 (ndufaf1), mRNA	4.09217	10.7127	2.61786	1.38839
61806509	NM_001013470	meig1	Danio rerio meiosis expressed gene 1 homolog (meig1), mRNA	12.2765	32.1382	2.61786	1.38839
74315911	NM_001033097	zgc:114201	Danio rerio zgc:114201 (zgc:114201), mRNA	4.8362	12.6032	2.60602	1.38185
41055161	NM_201081	zgc:56010	Danio rerio zgc:56010 (zgc:56010), mRNA	4.8362	12.6032	2.60602	1.38185
121583813	NM_001080028	slc16a10	Danio rerio solute carrier family 16, member 10 (aromatic amino acid transporter) (slc16a10), mRNA	24.553	63.9612	2.60503	1.3813
45387614	NM_205594	mmadhc	Danio rerio methylmalonic aciduria (cobalamin deficiency) cblD type, with homocystinuria (mmadhc), nuclear gene encoding mitochondrial protein, mRNA	15.2526	39.7001	2.60284	1.38009
62955574	NM_001017801	psmb4	Danio rerio proteasome (prosome, macropain) subunit, beta type, 4 (psmb4), mRNA	46.1299	120.045	2.60234	1.37981
52218895	NM_001004519	fkbp3	Danio rerio FK506 binding protein 3 (fkbp3), transcript variant 1, mRNA	46.8739	121.936	2.60136	1.37927
47086578	NM_212731	gtf2e2	Danio rerio general transcription factor IIE, polypeptide 2, beta (gtf2e2), mRNA	5.95224	15.4389	2.5938	1.37507
70887584	NM_001025485	zgc:114058	Danio rerio zgc:114058 (zgc:114058), mRNA	5.95224	15.4389	2.5938	1.37507
56711295	NM_174862	esr2b	Danio rerio estrogen receptor 2b (esr2b), mRNA	18.2287	47.262	2.59272	1.37447
41054586	NM_199592	psmd11b	Danio rerio proteasome (prosome, macropain) 216S subunit, non-ATPase, 11b (psmd11b), mRNA	18.2287	47.262	2.59272	1.37447
122114586	NM_001080190	mogs	Danio rerio zgc:158312 (zgc:158312), mRNA	6.32426	16.3842	2.59069	1.37333
121583749	NM_001079977	hmgcra	Danio rerio 3-hydroxy-3-methylglutaryl-Coenzyme A reductase a (hmgcra), mRNA	38.6896	100.195	2.58973	1.3728
113205960	NM_001039497	cnpy1	Danio rerio canopy1 (cnpy1), mRNA	15.6246	40.3302	2.5812	1.36804
41054771	NM_200473	ube3c	Danio rerio ubiquitin protein ligase E3C (ube3c), mRNA	11.5325	29.6175	2.56819	1.36075
116812885	NM_207100	zgc:77041	Danio rerio zgc:77041 (zgc:77041), mRNA	24.553	63.016	2.56653	1.35982
47085830	NM_213093	ddost	Danio rerio dolichyl-diphosphooligosaccharide-protein glycosyltransferase (ddost), mRNA	174.475	445.838	2.55531	1.3535
41054686	NM_199548	tmed2	Danio rerio transmembrane emp24 domain trafficking protein 2 (tmed2), mRNA	113.465	289.874	2.55475	1.35318
134133284	NM_001083573	psmd14	Danio rerio proteasome (prosome, macropain) 26S subunit, non-ATPase, 14 (psmd14), mRNA	87.4235	223.077	2.55168	1.35145
21426834	NM_144763	gpia	Danio rerio glucose phosphate isomerase a (gpia), mRNA	260.783	663.874	2.5457	1.34806
37497109	NM_197934	rpn1	Danio rerio ribophorin I (rpn1), mRNA	254.83	648.12	2.54334	1.34672
85060500	NM_001004497	slc25a43	Danio rerio solute carrier family 25, member 43 (slc25a43), nuclear gene encoding mitochondrial protein, mRNA	7.06829	17.9596	2.54086	1.34532
52219191	NM_001004677	zgc:101826	Danio rerio zgc:101826 (zgc:101826), mRNA	26.7851	68.0573	2.54086	1.34532
131889782	NM_001083016	fxn	Danio rerio frataxin (fxn), nuclear gene encoding mitochondrial protein, mRNA	6.69627	17.0143	2.54086	1.34532
66773139	NM_001024400	polr2j	Danio rerio polymerase (RNA) II (DNA directed) polypeptide J (polr2j), mRNA	8.92836	22.6858	2.54086	1.34532
41053944	NM_199946	mak	Danio rerio male germ cell-associated kinase (mak), mRNA	4.09217	10.3976	2.54086	1.34532
41053464	NM_200686	zgc:63910	Danio rerio zgc:63910 (zgc:63910), mRNA	20.0888	51.043	2.54086	1.34532
256418977	NM_201096	srp9	Danio rerio signal recognition particle 9 (srp9), mRNA	5.58023	14.1786	2.54086	1.34532
189517854	XM_694942	tmem214	PREDICTED: Danio rerio hypothetical protein LOC402840 (LOC402840), mRNA	50.9661	128.868	2.5285	1.33828
47085828	NM_213092	bzw1b	Danio rerio basic leucine zipper and W2 domains 1b (bzw1b), mRNA	24.925	63.016	2.52822	1.33812
47086462	NM_212788	zgc:85763	Danio rerio zgc:85763 (zgc:85763), mRNA	21.9489	55.139	2.51215	1.32893
148235155	NM_001089394	thumpd3	Danio rerio zgc:163086 (zgc:163086), mRNA	10.4164	26.1516	2.51062	1.32804
113675782	NM_001045166	pglyrp2	Danio rerio peptidoglycan recognition protein 2 (pglyrp2), mRNA	19.3448	48.5223	2.50829	1.3267
40538763	NM_131802	cp	Danio rerio ceruloplasmin (cp), mRNA	861.959	2159.24	2.50504	1.32483
116267956	NM_001077282	zgc:154043	Danio rerio zgc:154043 (zgc:154043), mRNA	8.55635	21.4254	2.50404	1.32426
71834447	NM_001030150	zgc:112309	Danio rerio zgc:112309 (zgc:112309), mRNA	59.5224	149.033	2.50381	1.32413
113681363	NM_001045104	si:ch211-132p20.4	Danio rerio si:ch211-132p20.4 (si:ch211-132p20.4), mRNA	161.455	404.248	2.50379	1.32411
218931242	NM_001017851	zgc:110154	Danio rerio zgc:110154 (zgc:110154), mRNA	24.553	61.4406	2.50237	1.32329
47086724	NM_212657	gtf2a1	Danio rerio general transcription factor IIA, 1 (gtf2a1), mRNA	16.3687	40.9604	2.50237	1.32329
40363542	NM_199217	fhl	Danio rerio four and a half LIM domains (fhl), mRNA	31.2493	78.1398	2.50053	1.32224
57525773	NM_001003584	jagn1b	Danio rerio jagunal homolog 1b (Drosophila) (jagn1b), mRNA	31.2493	78.1398	2.50053	1.32224
83415162	NM_001037703	si:ch211-207o17.7	Danio rerio si:ch211-207o17.7 (si:ch211-207o17.7), mRNA	7.81232	19.535	2.50053	1.32224
53933259	NM_001005599	zgc:103580	Danio rerio zgc:103580 (zgc:103580), mRNA	14.5086	36.2342	2.49743	1.32044
195972996	NM_001130644	si:dkeyp-73d8.6	Danio rerio si:dkeyp-73d8.6 (si:dkeyp-73d8.6), mRNA	7.06829	17.6445	2.49629	1.31978
62955332	NM_001017678	ppie	Danio rerio peptidylprolyl isomerase E (cyclophilin E) (ppie), mRNA	6.32426	15.754	2.49104	1.31675
113678711	NM_001044953	si:dkey-149j18.2	Danio rerio si:dkey-149j18.2 (si:dkey-149j18.2), mRNA	11.9045	29.6175	2.48793	1.31495
57524558	NM_001004001	zgc:101016	Danio rerio zgc:101016 (zgc:101016), mRNA	5.95224	14.8088	2.48793	1.31495
46309518	NM_207074	zgc:77241	Danio rerio zgc:77241 (zgc:77241), mRNA	16.3687	40.6453	2.48312	1.31215
47086396	NM_212820	cnr1	Danio rerio cannabinoid receptor 1 (cnr1), mRNA	10.4164	25.8366	2.48037	1.31055
41053791	NM_200895	psat1	Danio rerio phosphoserine aminotransferase 1 (psat1), transcript variant 2, mRNA	5.20821	12.9183	2.48037	1.31055
50539909	NM_001002421	commd2	Danio rerio COMM domain containing 2 (commd2), mRNA	10.0444	24.8913	2.47813	1.30925
50838823	NM_001002875	gnl3l	Danio rerio guanine nucleotide binding protein-like 3 (nucleolar)-like (gnl3l), mRNA	4.8362	11.973	2.47571	1.30784
66472361	NM_001020692	rpp14	Danio rerio ribonuclease P 14 subunit (rpp14), mRNA	9.67239	23.9461	2.47571	1.30784
50344745	NM_001002046	bet1	Danio rerio blocked early in transport 1 homolog (S. cerevisiae) (bet1), mRNA	9.30038	23.0008	2.47311	1.30633
56693372	NM_001008651	ptgr1	Danio rerio prostaglandin reductase 1 (ptgr1), mRNA	64.7306	160.061	2.47272	1.3061
41393080	NM_201458	itm1	Danio rerio integral membrane protein 1 (itm1), mRNA	191.96	473.565	2.467	1.30276
41152355	NM_200565	ccdc124	Danio rerio coiled-coil domain containing 124 (ccdc124), mRNA	16.3687	40.3302	2.46387	1.30093
46309536	NM_207087	n6amt2	Danio rerio N-6 adenine-specific DNA methyltransferase 2 (putative) (n6amt2), mRNA	11.9045	29.3024	2.46146	1.29952
58801519	NM_200053	ssr3	Danio rerio signal sequence receptor, gamma (ssr3), mRNA	523.053	1282.06	2.45111	1.29343
47087428	NM_213449	prpf4b	Danio rerio PRP4 pre-mRNA processing factor 4 homolog B (prpf4b), mRNA	10.4164	25.5215	2.45012	1.29285
41054538	NM_199615	serhl	Danio rerio serine hydrolase-like (serhl), mRNA	6.69627	16.3842	2.44676	1.29087
51011064	NM_001003491	gmppb	Danio rerio GDP-mannose pyrophosphorylase B (gmppb), mRNA	33.1093	80.6605	2.43618	1.28462
47086912	NM_213285	zgc:77183	Danio rerio zgc:77183 (zgc:77183), mRNA	5.95224	14.4937	2.435	1.28392
41054829	NM_200665	timm50	Danio rerio translocase of inner mitochondrial membrane 50 homolog (yeast) (timm50), nuclear gene encoding mitochondrial protein, mRNA	11.5325	28.0421	2.43158	1.28189
238650182	NM_199745	zgc:66241	Danio rerio zgc:66241 (zgc:66241), mRNA	5.58023	13.5484	2.42794	1.27973
66773145	NM_001024397	noc4l	Danio rerio nucleolar complex associated 4 homolog (S. cerevisiae) (noc4l), mRNA	8.18433	19.85	2.42537	1.27821
41053582	NM_200291	psmd6	Danio rerio proteasome (prosome, macropain) 26S subunit, non-ATPase, 6 (psmd6), mRNA	51.7101	125.402	2.42509	1.27804
41053932	NM_199956	g3bp1	Danio rerio GTPase activating protein (SH3 domain) binding protein 1 (g3bp1), mRNA	27.1571	65.8517	2.42484	1.27789
42476240	NM_201580	nup50	Danio rerio nucleoporin 50 (nup50), mRNA	25.669	62.0708	2.41812	1.27388
47086294	NM_212869	trib3	Danio rerio tribbles homolog 3 (Drosophila) (trib3), mRNA	12.6485	30.5628	2.41631	1.27281
148540049	NM_001005292	hsd17b8	Danio rerio hydroxysteroid (17-beta) dehydrogenase 8 (hsd17b8), mRNA	17.4847	42.2207	2.41472	1.27186
41055977	NM_201010	qtrt1	Danio rerio queuine tRNA-ribosyltransferase 1 (qtrt1), mRNA	12.2765	29.6175	2.41254	1.27055
47086238	NM_212898	mettl11a	Danio rerio methyltransferase like 11A (mettl11a), mRNA	9.67239	23.3159	2.41056	1.26937
56797743	NM_001008732	sfrs6b	Danio rerio splicing factor, arginine/serine-rich 6b (sfrs6b), mRNA	9.67239	23.3159	2.41056	1.26937
47550816	NM_214771	sdr16c5	Danio rerio short chain dehydrogenase/reductase family 16C, member 5 (sdr16c5), mRNA	82.2153	197.87	2.40673	1.26708
148231567	NM_001045106	furina	Danio rerio furin (paired basic amino acid cleaving enzyme) a (furina), mRNA	9.30038	22.3707	2.40535	1.26625
285026521	NM_001045334	zgc:136970	Danio rerio zgc:136970 (zgc:136970), mRNA	43.1538	103.661	2.40214	1.26432
41053729	NM_200883	gne	Danio rerio glucosamine (UDP-N-acetyl)-2-epimerase/N-acetylmannosamine kinase (gne), mRNA	4.46418	10.7127	2.39971	1.26286
130500094	NM_001082830	zgc:162578	Danio rerio zgc:162578 (zgc:162578), mRNA	4.46418	10.7127	2.39971	1.26286
47086690	NM_212673	cyp3c1	Danio rerio cytochrome P450, family 3, subfamily c, polypeptide 1 (cyp3c1), mRNA	112.349	269.393	2.39784	1.26173
47087336	NM_213467	uba3	Danio rerio ubiquitin-like modifier activating enzyme 3 (uba3), mRNA	24.181	57.9747	2.39753	1.26155
41056242	NM_200122	tubgcp2	Danio rerio tubulin, gamma complex associated protein 2 (tubgcp2), mRNA	10.4164	24.8913	2.38962	1.25678
113681808	NM_001045105	tab3	Danio rerio TGF-beta activated kinase 1/MAP3K7 binding protein 3 (tab3), mRNA	8.18433	19.535	2.38687	1.25512
41055372	NM_201189	edem1	Danio rerio ER degradation enhancer, mannosidase alpha-like 1 (edem1), mRNA	72.5429	172.979	2.3845	1.25369
160333700	NM_001110402	ugdh	Danio rerio UDP-glucose dehydrogenase (ugdh), mRNA	80.3553	191.569	2.38402	1.2534
41055418	NM_201184	psmd1	Danio rerio proteasome (prosome, macropain) 26S subunit, non-ATPase, 1 (psmd1), mRNA	49.85	118.785	2.38285	1.25269
47106079	NM_200318	arl4l	Danio rerio ADP-ribosylation factor-like 4, like (arl4l), mRNA	47.6179	113.429	2.38206	1.25221
115495914	NM_001076665	zgc:154045	Danio rerio zgc:154045 (zgc:154045), mRNA	13.7646	32.7683	2.38063	1.25134
51011100	NM_001003509	grwd1	Danio rerio glutamate-rich WD repeat containing 1 (grwd1), mRNA	9.67239	23.0008	2.37799	1.24974
41055747	NM_200571	ilk	Danio rerio integrin linked kinase (ilk), mRNA	9.67239	23.0008	2.37799	1.24974
47086138		spcs3		100.072	237.885	2.37714	1.24923
40363532	NM_199212	sgk1	Danio rerio serum/glucocorticoid regulated kinase 1 (sgk1), mRNA	17.1127	40.6453	2.37516	1.24802
41055117	NM_200622	bcas3	Danio rerio breast carcinoma amplified sequence 3 (bcas3), mRNA	11.1605	26.4667	2.37147	1.24578
53292604	NM_001005390	alkbh6	Danio rerio alkB, alkylation repair homolog 6 (E. coli) (alkbh6), mRNA	10.7884	25.5215	2.36563	1.24223
41151995	NM_201316	yars	Danio rerio tyrosyl-tRNA synthetase (yars), mRNA	28.6452	67.7422	2.36487	1.24176
54400405	NM_001005950	glrx3	Danio rerio glutaredoxin 3 (glrx3), mRNA	24.925	58.92	2.36389	1.24116
56790259	NM_131176	ucp2	Danio rerio uncoupling protein 2 (ucp2), nuclear gene encoding mitochondrial protein, mRNA	14.1366	33.3985	2.36256	1.24035
162138987	NM_001111195	pfdn5	Danio rerio prefoldin 5 (pfdn5), mRNA	12.2765	28.9874	2.36121	1.23952
212549741	NM_001007060	prrc1	Danio rerio proline-rich coiled-coil 1 (prrc1), mRNA	20.8328	49.1525	2.35937	1.2384
71725346	NM_001030000	dynll2b	Danio rerio dynein, light chain, LC8-type 2b (dynll2b), mRNA	10.4164	24.5762	2.35937	1.2384
118150461	NM_001077743	sept7b	Danio rerio septin 7b (sept7b), transcript variant 1, mRNA	18.2287	42.8509	2.35073	1.23311
62955506	NM_001017767	zgc:112077	Danio rerio zgc:112077 (zgc:112077), mRNA	14.5086	34.0286	2.34541	1.22984
237681088	NM_198366	eif4a1a	Danio rerio eukaryotic translation initiation factor 4A, isoform 1A (eif4a1a), mRNA	90.7717	212.679	2.34301	1.22836
45387888	NM_205739	zgc:101841	Danio rerio zgc:101841 (zgc:101841), mRNA	19.7168	46.0017	2.33312	1.22226
289191306	NM_001172570	pnn	Danio rerio pinin, desmosome associated protein (pnn), mRNA	22.6929	52.9334	2.3326	1.22194
41053922	NM_199961	zgc:64190	Danio rerio zgc:64190 (zgc:64190), mRNA	7.4403	17.3294	2.32913	1.21979
225543317	NM_001045127	si:dkey-44g23.5	Danio rerio si:dkey-44g23.5 (si:dkey-44g23.5), mRNA	29.7612	69.3176	2.32913	1.21979
147900050	NM_001045293	flj11011l	Danio rerio hypothetical protein FLJ11011-like (H. sapiens) (flj11011l), mRNA	4.46418	10.3976	2.32913	1.21979
170016006	NM_001122708	hirip5	Danio rerio HIRA interacting protein 5 (hirip5), mRNA	17.8567	41.5906	2.32913	1.21979
41055073	NM_201066	cbll1	Danio rerio Cas-Br-M (murine) ecotropic retroviral transforming sequence-like 1 (cbll1), mRNA	5.95224	13.8635	2.32913	1.21979
192453539	NM_001128674	si:rp71-45k5.4	Danio rerio si:rp71-45k5.4 (si:rp71-45k5.4), mRNA	20.4608	47.5771	2.32528	1.2174
55926081	NM_131398	pp2cb	Danio rerio protein phosphatase type 2C beta (pp2cb), mRNA	11.5325	26.7818	2.3223	1.21555
47086264	NM_212887	cacybp	Danio rerio calcyclin binding protein (cacybp), mRNA	10.0444	23.3159	2.32128	1.21492
121583761	NM_001079982	aggf1	Danio rerio angiogenic factor with G patch and FHA domains 1 (aggf1), mRNA	7.06829	16.3842	2.31798	1.21287
50539777	NM_001002355	zgc:92139	Danio rerio zgc:92139 (zgc:92139), mRNA	11.1605	25.8366	2.31501	1.21102
67972631	NM_205725	lman2la	Danio rerio lectin, mannose-binding 2-like a (lman2la), mRNA	5.58023	12.9183	2.31501	1.21102
57526495	NM_001002752	yeats4	Danio rerio YEATS domain containing 4 (yeats4), mRNA	5.58023	12.9183	2.31501	1.21102
45387770	NM_205680	zgc:77838	Danio rerio zgc:77838 (zgc:77838), mRNA	5.58023	12.9183	2.31501	1.21102
41282064	NM_199931	zgc:73136	Danio rerio zgc:73136 (zgc:73136), mRNA	20.4608	47.262	2.30988	1.20782
50345087	NM_001002215	zgc:92357	Danio rerio zgc:92357 (zgc:92357), mRNA	58.4064	134.854	2.3089	1.2072
61806493	NM_001013461	si:ch211-5k11.6	Danio rerio si:xx-by187g17.5 (si:xx-by187g17.5), mRNA	30.8773	71.2081	2.30617	1.2055
169646262	NM_001115141	dhx15	Danio rerio DEAH (Asp-Glu-Ala-His) box polypeptide 15 (dhx15), mRNA	13.3925	30.8778	2.3056	1.20514
55925258	NM_001007369	stam2	Danio rerio signal transducing adaptor molecule (SH3 domain and ITAM motif) 2 (stam2), mRNA	11.9045	27.412	2.30266	1.2033
66472589	NM_001020581	zgc:110270	Danio rerio zgc:110270 (zgc:110270), mRNA	10.4164	23.9461	2.29888	1.20093
62955374	NM_001017703	srd5a2a	Danio rerio zgc:112208 (zgc:112208), mRNA	107.512	246.708	2.29469	1.1983
66472369	NM_001020688	vkorc1l1	Danio rerio vitamin K epoxide reductase complex, subunit 1-like 1 (vkorc1l1), mRNA	8.92836	20.4802	2.29384	1.19776
50539971	NM_001002456	setd7	Danio rerio SET domain containing (lysine methyltransferase) 7 (setd7), mRNA	6.32426	14.4937	2.29176	1.19646
41053970	NM_199926	tada3l	Danio rerio transcriptional adaptor 3 (NGG1 homolog, yeast)-like (tada3l), mRNA	6.32426	14.4937	2.29176	1.19646
54400393	NM_001005944	slc38a4	Danio rerio solute carrier family 38, member 4 (slc38a4), mRNA	650.654	1490.33	2.29051	1.19567
41055097	NM_201071	mcts1	Danio rerio malignant T cell amplified sequence 1 (mcts1), mRNA	42.7817	97.9899	2.29046	1.19564
47086978	NM_213330	sgsm3	Danio rerio small G protein signaling modulator 3 (sgsm3), mRNA	10.0444	23.0008	2.28992	1.19529
47085890	NM_213135	cyb5a	Danio rerio cytochrome b5 type A (microsomal) (cyb5a), mRNA	81.4713	186.527	2.28949	1.19502
41053914	NM_199973	usp14	Danio rerio ubiquitin specific protease 14 (tRNA-guanine transglycosylase) (usp14), mRNA	39.8056	91.0581	2.28757	1.19382
148277672	NM_001014289	eif4g2a	Danio rerio eukaryotic translation initiation factor 4, gamma 2a (eif4g2a), mRNA	15.9966	36.5493	2.28481	1.19207
47087318	NM_213479	cnot8	Danio rerio CCR4-NOT transcription complex, subunit 8 (cnot8), mRNA	30.5052	69.6327	2.28265	1.19071
47777301	NM_001001400	actr8	Danio rerio ARP8 actin-related protein 8 homolog (yeast) (actr8), mRNA	5.95224	13.5484	2.27619	1.18662
149773490	NM_001099265	si:ch211-284e20.8	Danio rerio si:ch211-284e20.8 (si:ch211-284e20.8), mRNA	5.95224	13.5484	2.27619	1.18662
55925250	NM_001007390	zgc:103585	Danio rerio zgc:103585 (zgc:103585), mRNA	5.95224	13.5484	2.27619	1.18662
56118693	NM_173223	sdc2	Danio rerio syndecan 2 (sdc2), mRNA	23.437	53.2485	2.27199	1.18396
40548311	NM_199275	arf5	Danio rerio ADP-ribosylation factor 5 (arf5), mRNA	31.6213	71.8382	2.27183	1.18386
47085912	NM_213149	fkbp5	Danio rerio FK506 binding protein 5 (fkbp5), mRNA	122.393	277.585	2.26799	1.18141
225543293	NM_001017817	crlf3	Danio rerio cytokine receptor-like factor 3 (crlf3), mRNA	23.0649	52.3033	2.26765	1.1812
126158904	NM_001077726	zgc:154064	Danio rerio zgc:154064 (zgc:154064), mRNA	28.2731	63.9612	2.26226	1.17777
70887720	NM_001025537	herpud1	Danio rerio homocysteine-inducible, endoplasmic reticulum stress-inducible, ubiquitin-like domain member 1 (herpud1), mRNA	47.2459	106.812	2.26077	1.17681
66773353	NM_001024377	sara2	Danio rerio SAR1a gene homolog 2 (S. cerevisiae) (sara2), mRNA	215.025	485.853	2.25952	1.17602
123706193	NM_001080619	slc39a3	Danio rerio solute carrier family 39 (zinc transporter), member 3 (slc39a3), mRNA	5.58023	12.6032	2.25855	1.17539
50539853	NM_001002393	zgc:92714	Danio rerio zgc:92714 (zgc:92714), mRNA	4.46418	10.0826	2.25855	1.17539
66392147	NM_001020466	nup88	Danio rerio nucleoporin 88 (nup88), mRNA	16.3687	36.8644	2.25213	1.17129
223646094	NM_001145241	rpz2	Danio rerio rapunzel2 (rpz2), mRNA	14.1366	31.8231	2.25112	1.17064
18859466	NM_131400	tef	Danio rerio thyrotroph embryonic factor (tef), mRNA	26.0411	58.6049	2.25048	1.17023
55742594	NM_213293	ppp2cb	Danio rerio protein phosphatase 2 (formerly 2A), catalytic subunit, beta isoform (ppp2cb), mRNA	27.5291	61.7557	2.24329	1.16561
41054979	NM_201054	tbca	Danio rerio tubulin cofactor a (tbca), mRNA	6.32426	14.1786	2.24194	1.16475
41152019	NM_201302	sec22bb	Danio rerio SEC22 vesicle trafficking protein homolog B (S. cerevisiae), b (sec22bb), mRNA	24.181	54.1938	2.24117	1.16425
210147458	NM_001002569	zgc:109981	Danio rerio zgc:109981 (zgc:109981), mRNA	5.20821	11.658	2.23838	1.16246
41055944	NM_201004	snrpe	Danio rerio small nuclear ribonucleoprotein polypeptide E (snrpe), mRNA	20.8328	46.6318	2.23838	1.16246
47086730	NM_212652	slc35b4	Danio rerio solute carrier family 35, member B4 (slc35b4), mRNA	32.3653	72.1533	2.22934	1.15662
53933241	NM_001005592	cox6a1	Danio rerio cytochrome c oxidase subunit VIa polypeptide 1 (cox6a1), nuclear gene encoding mitochondrial protein, mRNA	194.936	434.495	2.22891	1.15634
41054668	NM_199557	wdr12	Danio rerio WD repeat domain 12 (wdr12), mRNA	16.7407	37.1794	2.2209	1.15115
41152135	NM_200769	zgc:73269	Danio rerio zgc:73269 (zgc:73269), mRNA	127.973	284.202	2.22079	1.15108
168693602	NM_001114847	lap3	Danio rerio leucine aminopeptidase 3 (lap3), mRNA	7.81232	17.3294	2.21822	1.1494
42415510	NM_201581	gtf2h2	Danio rerio general transcription factor IIH, polypeptide 2 (gtf2h2), mRNA	4.8362	10.7127	2.21511	1.14738
118722339	NM_001079664	rilpl1	Danio rerio Rab interacting lysosomal protein-like 1 (rilpl1), mRNA	9.67239	21.4254	2.21511	1.14738
229608929	NM_001160014	si:dkey-60a16.5	Danio rerio si:dkey-60a16.5 (si:dkey-60a16.5), mRNA	11.5325	25.5215	2.21301	1.14601
61806722	NM_001013574	zgc:113516	Danio rerio zgc:113516 (zgc:113516), mRNA	41.2937	91.3732	2.21277	1.14585
61651745	NM_001013296	baxb	Danio rerio bcl2-associated X protein, b (baxb), mRNA	6.69627	14.8088	2.21149	1.14502
41055519	NM_200925	stau2	Danio rerio staufen, RNA binding protein, homolog 2 (Drosophila) (stau2), mRNA	6.69627	14.8088	2.21149	1.14502
113679467	NM_001045354	alg5	Danio rerio asparagine-linked glycosylation 5 homolog (yeast, dolichyl-phosphate beta-glucosyltransferase) (alg5), mRNA	21.9489	48.5223	2.2107	1.1445
50344749	NM_001002048	akr1b1	Danio rerio aldo-keto reductase family 1, member B1 (aldose reductase) (akr1b1), mRNA	37.9455	83.8113	2.20873	1.14321
189537373	XM_001923059	cbll1	PREDICTED: Danio rerio similar to Casitas B-lineage lymphoma-like 1 (LOC100002706), mRNA	5.58023	12.2881	2.20208	1.13887
61806654	NM_001013540	slc39a9	Danio rerio solute carrier family 39 (zinc transporter), member 9 (slc39a9), mRNA	5.58023	12.2881	2.20208	1.13887
66472733	NM_001020486	exosc6	Danio rerio exosome component 6 (exosc6), mRNA	7.4403	16.3842	2.20208	1.13887
65301461	NM_001017550	pik3c3	Danio rerio phosphoinositide-3-kinase, class 3 (pik3c3), mRNA	7.4403	16.3842	2.20208	1.13887
121582331	NM_001079947	sult3st2	Danio rerio sulfotransferase family 3, cytosolic sulfotransferase 2 (sult3st2), mRNA	30.5052	67.112	2.20002	1.13751
41053500	NM_200304	strap	Danio rerio serine/threonine kinase receptor associated protein (strap), mRNA	19.3448	42.5358	2.19883	1.13673
90093315	NM_001039922	zgc:136890	Danio rerio zgc:136890 (zgc:136890), mRNA	39.4336	86.647	2.19729	1.13572
47086814	NM_212607	ubxn1	Danio rerio UBX domain protein 1 (ubxn1), mRNA	13.3925	29.3024	2.18797	1.12959
47086066	NM_213245	tdh	Danio rerio L-threonine dehydrogenase (tdh), mRNA	31.2493	68.3724	2.18797	1.12959
197276590	NM_001134362	gtf2h5	Danio rerio general transcription factor IIH, polypeptide 5 (gtf2h5), mRNA	32.7373	71.5232	2.18476	1.12747
41056110	NM_201025	pgm1	Danio rerio phosphoglucomutase 1 (pgm1), mRNA	295.38	644.654	2.18246	1.12595
42415508	NM_201579	nono	Danio rerio non-POU domain containing, octamer-binding (nono), mRNA	27.9011	60.8104	2.1795	1.124
47086954	NM_213314	zgc:77005	Danio rerio zgc:77005 (zgc:77005), mRNA	5.20821	11.3429	2.17788	1.12293
238624189	NM_001161375	wu:fa98a01	Danio rerio wu:fa98a01 (wu:fa98a01), mRNA	100.816	219.296	2.17521	1.12115
47085942	NM_213166	psma8	Danio rerio proteasome (prosome, macropain) subunit, alpha type, 8 (psma8), mRNA	97.0959	210.789	2.17093	1.11831
118150615	NM_001077803	gk5	Danio rerio glycerol kinase 5 (putative) (gk5), mRNA	5.95224	12.9183	2.17032	1.11791
187608100	NM_001126482	suv39h1b	Danio rerio suppressor of variegation 3-9 homolog 1b (suv39h1b), mRNA	5.95224	12.9183	2.17032	1.11791
41056134	NM_200096	tbp	Danio rerio TATA box binding protein (tbp), mRNA	16.7407	36.2342	2.16444	1.11399
41053412	NM_200676	zgc:66030	Danio rerio zgc:66030 (zgc:66030), mRNA	7.4403	16.0691	2.15974	1.11085
47085934	NM_213162	agxt	Danio rerio alanine-glyoxylate aminotransferase (agxt), mRNA	260.783	562.418	2.15665	1.10879
41055781	NM_200513	pfdn6	Danio rerio prefoldin subunit 6 (pfdn6), mRNA	36.8295	79.4002	2.15589	1.10828
119226212	NM_001079702	pisd	Danio rerio phosphatidylserine decarboxylase (pisd), mRNA	58.7784	126.662	2.15491	1.10763
118601078	NM_001077211	mtor	Danio rerio mechanistic target of rapamycin (serine/threonine kinase) (mtor), mRNA	8.92836	19.2199	2.15268	1.10613
113678932	NM_001044984	ptplad1	Danio rerio protein tyrosine phosphatase-like A domain containing 1 (ptplad1), mRNA	8.92836	19.2199	2.15268	1.10613
41054334	NM_199734	slmo2	Danio rerio slowmo homolog 2 (Drosophila) (slmo2), mRNA	503.708	1083.88	2.15179	1.10554
113678457	NM_001044913	vtg2	Danio rerio vitellogenin 2 (vtg2), transcript variant 1, mRNA	270.455	581.638	2.15059	1.10473
41387151	NM_200801	pole3	Danio rerio polymerase (DNA directed), epsilon 3 (p17 subunit) (pole3), mRNA	4.8362	10.3976	2.14996	1.10431
41393082	NM_201459	arcn1	Danio rerio archain 1 (arcn1), mRNA	10.4164	22.3707	2.14764	1.10275
55742245	NM_131034	gbas	Danio rerio glioblastoma amplified sequence (gbas), mRNA	5.58023	11.973	2.14562	1.10139
41055475	NM_200916	panx1	Danio rerio pannexin 1 (panx1), mRNA	5.58023	11.973	2.14562	1.10139
189519359	XM_684869	pigl	PREDICTED: Danio rerio phosphatidylinositol glycan anchor biosynthesis, class L (pigl), mRNA	5.58023	11.973	2.14562	1.10139
229576995	NM_001159823	zgc:110145	Danio rerio zgc:110145 (zgc:110145), mRNA	5.58023	11.973	2.14562	1.10139
41151989	NM_201321	nedd8	Danio rerio neural precursor cell expressed, developmentally down-regulated 8 (nedd8), mRNA	61.3825	131.703	2.14562	1.10139
55742596	NM_213262	eif5a2	Danio rerio eukaryotic translation initiation factor 5A2 (eif5a2), mRNA	166.663	357.301	2.14385	1.10021
41053340	NM_200024	dhx16	Danio rerio DEAH (Asp-Glu-Ala-His) box polypeptide 16 (dhx16), mRNA	12.6485	27.0969	2.1423	1.09916
55925523	NM_001007318	ube3a	Danio rerio ubiquitin protein ligase E3A (ube3a), mRNA	12.6485	27.0969	2.1423	1.09916
66773119	NM_001024411	zgc:112210	Danio rerio zgc:112210 (zgc:112210), mRNA	13.3925	28.6723	2.14091	1.09823
50539765	NM_001002349	aqp10a	Danio rerio aquaporin 10 (aqp10), mRNA	7.06829	15.1238	2.13968	1.09739
124430738	NM_130931	slc39a7	Danio rerio solute carrier family 39 (zinc transporter), member 7 (slc39a7), mRNA	50.222	107.442	2.13935	1.09717
45387726	NM_205656	cbr4	Danio rerio carbonyl reductase 4 (cbr4), mRNA	15.6246	33.3985	2.13755	1.09596
94158181	NM_001040241	zgc:136472	Danio rerio zgc:136472 (zgc:136472), mRNA	7.81232	16.6992	2.13755	1.09596
41152021	NM_201303	mapkapk2a	Danio rerio mitogen-activated protein kinase-activated protein kinase 2a (mapkapk2a), mRNA	34.5974	73.7287	2.13105	1.09156
212549764	NM_212726	pgp	Danio rerio phosphoglycolate phosphatase (pgp), mRNA	35.3414	75.3041	2.13076	1.09137
47551328	NM_214814	tp53bp2	Danio rerio tumor protein p53 binding protein, 2 (tp53bp2), mRNA	63.6146	135.484	2.12977	1.0907
238550132	NM_001161333	pparaa	Danio rerio peroxisome proliferator-activated receptor alpha a (pparaa), mRNA	13.7646	29.3024	2.12883	1.09006
50344915	NM_001002130	mpdu1b	Danio rerio mannose-P-dolichol utilization defect 1b (mpdu1b), mRNA	17.4847	37.1794	2.1264	1.08841
50878284	NM_212439	per1b	Danio rerio period homolog 1b (Drosophila) (per1b), mRNA	32.3653	68.6874	2.12225	1.0856
41393100	NM_201469	fkbp4	Danio rerio FK506 binding protein 4 (fkbp4), mRNA	66.5907	141.156	2.11975	1.0839
41054644	NM_199566	wdr36	Danio rerio WD repeat domain 36 (wdr36), mRNA	5.95224	12.6032	2.11739	1.08229
148224300	NM_212940	lnx2b	Danio rerio ligand of numb-protein X 2b (lnx2b), mRNA	13.3925	28.3572	2.11739	1.08229
41055637	NM_200199	smu1	Danio rerio smu-1 suppressor of mec-8 and unc-52 homolog (C. elegans) (smu1), mRNA	8.18433	17.3294	2.11739	1.08229
255652908	NM_001163918	zgc:171980	Danio rerio zgc:171980 (zgc:171980), transcript variant 2, mRNA	8.18433	17.3294	2.11739	1.08229
189011575	NM_001127515	si:dkey-110k5.6	Danio rerio si:dkey-110k5.6 (si:dkey-110k5.6), mRNA	5.20821	11.0278	2.11739	1.08229
187608538	NM_001126383	si:ch211-235e18.3	Danio rerio si:ch211-235e18.3 (si:ch211-235e18.3), mRNA	37.2015	78.77	2.11739	1.08229
125991749	NM_001020779	si:ch211-22i13.2	Danio rerio si:ch211-22i13.2 (si:ch211-22i13.2), mRNA	8.92836	18.9048	2.11739	1.08229
45387872	NM_205733	rabl3	Danio rerio RAB, member of RAS oncogene family-like 3 (rabl3), mRNA	21.5769	45.6866	2.11739	1.08229
41152397	NM_199952	ube2d2	Danio rerio ubiquitin-conjugating enzyme E2D 2 (UBC4/5 homolog, yeast) (ube2d2), mRNA	10.4164	22.0556	2.11739	1.08229
74315929	NM_001033102	spcs1	Danio rerio signal peptidase complex subunit 1 homolog (S. cerevisiae) (spcs1), mRNA	143.97	304.367	2.1141	1.08005
57525642	NM_001003623	naa50	Danio rerio N(alpha)-acetyltransferase 50, NatE catalytic subunit (naa50), mRNA	28.2731	59.5501	2.10624	1.07467
41053982	NM_199920	zgc:64014	Danio rerio zgc:64014 (zgc:64014), mRNA	13.7646	28.9874	2.10594	1.07447
45387722	NM_205654	zgc:77262	Danio rerio zgc:77262 (zgc:77262), mRNA	18.6008	39.0699	2.10045	1.0707
76253862	NM_201013	adrm1b	Danio rerio adhesion regulating molecule 1b (adrm1b), mRNA	35.7134	74.989	2.09974	1.07021
115529426	NM_001076766	zgc:153169	Danio rerio zgc:153169 (zgc:153169), mRNA	8.55635	17.9596	2.09898	1.06969
47086870	NM_212578	c10orf119	Danio rerio c10orf119 homolog (H. sapiens) (c10orf119), mRNA	7.06829	14.8088	2.0951	1.06702
186288307	NM_198070	tkt	Danio rerio transketolase (tkt), mRNA	133.181	278.531	2.09136	1.06444
55742590	NM_213170	ptges3a	Danio rerio prostaglandin E synthase 3 (cytosolic) (ptges3), mRNA	23.809	49.7826	2.09092	1.06414
47086580	NM_212732	mdm4	Danio rerio transformed 3T3 cell double minute 4 homolog (mouse) (mdm4), mRNA	17.4847	36.5493	2.09036	1.06375
51468085	NM_001003826	ap4s1	Danio rerio adaptor-related protein complex 4, sigma 1 subunit (ap4s1), mRNA	5.58023	11.658	2.08916	1.06292
229576934	NM_001044773	si:ch211-101l18.3	Danio rerio si:ch211-101l18.3 (si:ch211-101l18.3), mRNA	5.58023	11.658	2.08916	1.06292
41152141	NM_200764	trappc4	Danio rerio trafficking protein particle complex 4 (trappc4), mRNA	5.58023	11.658	2.08916	1.06292
41054156	NM_199834	zgc:55794	Danio rerio zgc:55794 (zgc:55794), mRNA	5.58023	11.658	2.08916	1.06292
52219061	NM_001004604	zgc:92481	Danio rerio zgc:92481 (zgc:92481), mRNA	29.7612	62.0708	2.08563	1.06048
50539895	NM_001002418	zgc:92670	Danio rerio zgc:92670 (zgc:92670), mRNA	4.8362	10.0826	2.08481	1.05992
50540243	NM_001002589	zgc:92716	Danio rerio zgc:92716 (zgc:92716), mRNA	4.8362	10.0826	2.08481	1.05992
47085980	NM_213191	nudcd3	Danio rerio NudC domain containing 3 (nudcd3), mRNA	8.92836	18.5897	2.0821	1.05804
45387552	NM_205561	stau1	Danio rerio staufen, RNA binding protein, homolog 1 (Drosophila) (stau1), mRNA	52.8261	109.963	2.0816	1.05769
121583588	NM_001079962	nfia	Danio rerio nuclear factor I/A (nfia), mRNA	8.18433	17.0143	2.07889	1.05581
47087044	NM_213371	tmem161b	Danio rerio transmembrane protein 161B (tmem161b), mRNA	8.18433	17.0143	2.07889	1.05581
148234195	NM_001089388	zgc:162967	Danio rerio zgc:162967 (zgc:162967), mRNA	8.18433	17.0143	2.07889	1.05581
212720615	NM_001080656	acss1	Danio rerio acyl-CoA synthetase short-chain family member 1 (acss1), nuclear gene encoding mitochondrial protein, mRNA	82.9594	172.349	2.07751	1.05485
94158222	NM_001040252	cmas	Danio rerio cytidine monophosphate N-acetylneuraminic acid synthetase (cmas), transcript variant 2, mRNA	39.4336	81.9208	2.07744	1.0548
41055509	NM_200501	parp3	Danio rerio poly (ADP-ribose) polymerase family, member 3 (parp3), mRNA	7.4403	15.4389	2.07504	1.05314
47550764	NM_214738	slc37a4a	Danio rerio solute carrier family 37 (glucose-6-phosphate transporter), member 4 (slc37a4), mRNA	81.0993	168.253	2.07465	1.05287
41152422	NM_199690	aup1	Danio rerio ancient ubiquitous protein 1 (aup1), mRNA	99.328	206.062	2.07456	1.05281
47087042	NM_213370	cox4nb	Danio rerio cox4 neighbor (cox4nb), mRNA	29.0172	60.1803	2.07395	1.05238
239048149	NM_213124	sumo3l	Danio rerio SMT3 suppressor of mif two 3 homolog 3, like (sumo3l), mRNA	53.9422	111.853	2.07358	1.05212
55925455	NM_001007282	gpx4a	Danio rerio glutathione peroxidase 4a (gpx4a), mRNA	12624.3	26156.7	2.07193	1.05097
55742327	NM_001007161	rab1a	Danio rerio RAB1A, member RAS oncogene family (rab1a), mRNA	13.3925	27.727	2.07033	1.04986
41055322	NM_200428	zgc:66313	Danio rerio zgc:66313 (zgc:66313), mRNA	129.833	268.763	2.07006	1.04968
18858246	NM_131338	cfb	Danio rerio complement factor B (cfb), mRNA	2402.1	4971.02	2.06945	1.04924
47087278	NM_213502	eif3jb	Danio rerio eukaryotic translation initiation factor 3, subunit Jb (eif3jb), mRNA	12.6485	26.1516	2.06757	1.04793
45387684	NM_205636	zgc:77312	Danio rerio zgc:77312 (zgc:77312), mRNA	9.30038	19.2199	2.06657	1.04724
190358609	NM_001128333	si:ch211-255l12.1	Danio rerio si:ch211-255l12.1 (si:ch211-255l12.1), mRNA	5.95224	12.2881	2.06445	1.04576
57526739	NM_213024	dynll1	Danio rerio dynein, light chain, LC8-type 1 (dynll1), mRNA	44.2698	91.3732	2.06401	1.04545
48762653	NM_212604	cth	Danio rerio cystathionase (cystathionine gamma-lyase) (cth), mRNA	26.4131	54.5088	2.06371	1.04524
55742471	NM_199687	taldo1	Danio rerio transaldolase 1 (taldo1), transcript variant 1, mRNA	293.892	606.214	2.06271	1.04454
50540111	NM_001002521	sec11a	Danio rerio SEC11 homolog A (S. cerevisiae) (sec11a), mRNA	65.8467	135.799	2.06236	1.0443
41054018	NM_199900	heatr1	Danio rerio HEAT repeat containing 1 (heatr1), mRNA	5.20821	10.7127	2.05689	1.04047
189516858	XM_001922549	tbcd	PREDICTED: Danio rerio tubulin-specific chaperone d (tbcd), mRNA	5.20821	10.7127	2.05689	1.04047
50539679	NM_001002305	zgc:92022	Danio rerio zgc:92022 (zgc:92022), mRNA	5.20821	10.7127	2.05689	1.04047
41054244	NM_199789	psmd7	Danio rerio proteasome (prosome, macropain) 26S subunit, non-ATPase, 7 (Mov34 homolog) (psmd7), mRNA	27.9011	57.3446	2.05528	1.03933
190194249	NM_001128230	xpo7	Danio rerio exportin 7 (xpo7), mRNA	9.67239	19.85	2.05224	1.0372
62955724	NM_001017874	zgc:110674	Danio rerio zgc:110674 (zgc:110674), mRNA	9.67239	19.85	2.05224	1.0372
41055495	NM_201142	zgc:56049	Danio rerio zgc:56049 (zgc:56049), mRNA	17.8567	36.5493	2.04681	1.03338
18858810	NM_130934	hhex	Danio rerio hematopoietically expressed homeobox (hhex), mRNA	15.2526	31.1929	2.04509	1.03216
47085878	NM_213129	ankra2	Danio rerio ankyrin repeat, family A (RFXANK-like), 2 (ankra2), mRNA	10.7884	22.0556	2.04437	1.03166
123706046	NM_001080615	zgc:153176	Danio rerio zgc:153176 (zgc:153176), mRNA	12.6485	25.8366	2.04266	1.03045
47086552	NM_212748	rpn2	Danio rerio ribophorin II (rpn2), mRNA	81.4713	166.047	2.03811	1.02723
115497577	NM_001076598	zgc:153677	Danio rerio zgc:153677 (zgc:153677), mRNA	11.9045	24.2612	2.03799	1.02714
50539969	NM_001002451	ufd1l	Danio rerio ubiquitin fusion degradation 1-like (ufd1l), mRNA	23.809	48.5223	2.03799	1.02714
47086612	NM_212715	sec6l1	Danio rerio SEC6-like 1 (S. cerevisiae) (sec6l1), mRNA	13.7646	28.0421	2.03727	1.02664
254281289	NM_001145681	cdkn3	Danio rerio cyclin-dependent kinase inhibitor 3 (cdkn3), mRNA	5.58023	11.3429	2.03269	1.02339
189525992	XM_687164	mtpap	PREDICTED: Danio rerio similar to PAP associated domain containing 1 (LOC563801), mRNA	5.58023	11.3429	2.03269	1.02339
41054741	NM_201036	vti1b	Danio rerio vesicle transport through interaction with t-SNAREs homolog 1B (yeast) (vti1b), mRNA	5.58023	11.3429	2.03269	1.02339
47086498	NM_212775	tbcb	Danio rerio tubulin folding cofactor B (tbcb), mRNA	11.1605	22.6858	2.03269	1.02339
41393178	NM_201511	cyp2j21	Danio rerio cytochrome P450, family 2, subfamily J, polypeptide 21 (cyp2j21), mRNA	13.0205	26.4667	2.03269	1.02339
224496033	NM_001145554	zgc:123010	Danio rerio zgc:123010 (zgc:123010), mRNA	7.4403	15.1238	2.03269	1.02339
54262114	NM_001005769	zgc:101819	Danio rerio zgc:101819 (zgc:101819), mRNA	9.30038	18.9048	2.03269	1.02339
41393098	NM_201467	prp19	Danio rerio PRP19/PSO4 homolog (S. cerevisiae) (prp19), mRNA	25.669	51.9882	2.02533	1.01815
41055216	NM_201088	parn	Danio rerio poly(A)-specific ribonuclease (deadenylation nuclease) (parn), mRNA	20.0888	40.6453	2.02328	1.0167
94536957	NM_001040310	zgc:136807	Danio rerio zgc:136807 (zgc:136807), mRNA	27.9011	56.3993	2.0214	1.01535
256418982	NM_001002478	sf3b5	Danio rerio splicing factor 3b, subunit 5 (sf3b5), mRNA	9.67239	19.535	2.01966	1.01411
57526725	NM_213027	zgc:73185	Danio rerio zgc:73185 (zgc:73185), mRNA	29.3892	59.235	2.01554	1.01117
50539869	NM_001002401	mrpl24	Danio rerio mitochondrial ribosomal protein L24 (mrpl24), nuclear gene encoding mitochondrial protein, mRNA	8.92836	17.9596	2.01152	1.00828
121582457	NM_001079973	zgc:158363	Danio rerio zgc:158363 (zgc:158363), mRNA	32.7373	65.8517	2.01152	1.00828
50540495	NM_001002713	mfsd5	Danio rerio major facilitator superfamily domain containing 5 (mfsd5), mRNA	10.0444	20.1651	2.0076	1.00547
170671749	NM_001122785	si:dkey-211g8.3	Danio rerio si:dkey-211g8.3 (si:dkey-211g8.3), mRNA	20.0888	40.3302	2.0076	1.00547
62955134	NM_001017583	zgc:110726	Danio rerio zgc:110726 (zgc:110726), mRNA	95.6079	191.884	2.00699	1.00503
59276031	NM_001012249	fkbp11	Danio rerio FK506 binding protein 11 (fkbp11), mRNA	22.3209	44.7414	2.00446	1.00321
47087070	NM_213384	sec22ba	Danio rerio SEC22 vesicle trafficking protein homolog B (S. cerevisiae), a (sec22ba), mRNA	22.3209	44.7414	2.00446	1.00321
52219153	NM_001004662	zgc:103678	Danio rerio zgc:103678 (zgc:103678), mRNA	62.4985	125.087	2.00144	1.00103
50539819	NM_001002380	clptm1l	Danio rerio zgc:92063 (zgc:92063), mRNA	33.8534	67.7422	2.00105	1.00076
41053906	NM_199978	gas6	Danio rerio growth arrest-specific 6 (gas6), mRNA	22.6929	11.3429	0.499842	-1.00046
229331969	NM_001114686	si:ch211-241e15.2	Danio rerio si:ch211-241e15.2 (si:ch211-241e15.2), mRNA	45.3858	22.6858	0.499842	-1.00046
167621507	NM_001114571	zgc:174863	Danio rerio zgc:174863 (zgc:174863), mRNA	27.1571	13.5484	0.498891	-1.0032
53933229	NM_001005587	zgc:92317	Danio rerio zgc:92317 (zgc:92317), mRNA	202.748	100.826	0.497295	-1.00783
113673223	NM_001045330	silva	Danio rerio silver homolog (mouse) a (silva), mRNA	40.5496	20.1651	0.497295	-1.00783
181329980	NM_001123271	si:ch211-133l5.7	Danio rerio si:ch211-133l5.7 (si:ch211-133l5.7), mRNA	159.222	79.0851	0.496696	-1.00957
134133295	NM_001083578	ghra	Danio rerio growth hormone receptor a (ghra), mRNA	15.2526	7.56192	0.495778	-1.01223
129270082	NM_001044872	si:dkey-30c15.13	Danio rerio si:dkey-30c15.13 (si:dkey-30c15.13), mRNA	15.2526	7.56192	0.495778	-1.01223
190358420	NM_001128341	s100u	Danio rerio S100 calcium binding protein U (s100u), mRNA	24.181	11.973	0.495143	-1.01408
40353234	NM_198870	aif1l	Danio rerio allograft inflammatory factor 1-like (aif1l), mRNA	47.2459	23.3159	0.493501	-1.01887
83025077	NM_001037567	zgc:123278	Danio rerio zgc:123278 (zgc:123278), mRNA	182.659	90.1129	0.493338	-1.01935
35903105	NM_194414	mmp14b	Danio rerio matrix metalloproteinase 14b (membrane-inserted) (mmp14b), mRNA	31.9933	15.754	0.492416	-1.02205
72384351	NM_001031675	dcaf11	Danio rerio ddb1 and cul4 associated factor 11 (dcaf11), mRNA	11.5325	5.67144	0.49178	-1.02391
121583793	NM_001079956	zgc:158151	Danio rerio zgc:158151 (zgc:158151), mRNA	18.6008	9.13732	0.491234	-1.02552
51011032	NM_001003474	spsb4b	Danio rerio splA/ryanodine receptor domain and SOCS box containing 4b (spsb4b), mRNA	32.7373	16.0691	0.490849	-1.02665
148540092	NM_001025506	adipor2	Danio rerio adiponectin receptor 2 (adipor2), mRNA	21.2049	10.3976	0.490342	-1.02814
229335594	NM_001002078	rpl39	Danio rerio ribosomal protein L39 (rpl39), mRNA	4658.74	2281.81	0.489791	-1.02976
161484611	NM_001002707	zgc:92606	Danio rerio zgc:92606 (zgc:92606), mRNA	41.2937	20.1651	0.488334	-1.03406
115529412	NM_001076767	zgc:153921	Danio rerio zgc:153921 (zgc:153921), mRNA	1460.53	712.396	0.487765	-1.03574
268607582	NM_001003516	zgc:100908	Danio rerio zgc:100908 (zgc:100908), mRNA	49.106	23.9461	0.487641	-1.03611
59858542	NM_001012312	gsna	Danio rerio gelsolin a (gsna), mRNA	12.2765	5.98652	0.487641	-1.03611
41152463	NM_200026	rps14	Danio rerio ribosomal protein S14 (rps14), mRNA	5084.33	2477.16	0.487214	-1.03737
117606288	NM_001077604	klf11b	Danio rerio Kruppel-like factor 11b (klf11b), mRNA	148.806	72.1533	0.484882	-1.0443
210147450	NM_201165	mpv17	Danio rerio MpV17 transgene, murine homolog, glomerulosclerosis (mpv17), mRNA	13.0205	6.3016	0.483974	-1.047
113678916	NM_001044986	si:dkey-8l13.4	Danio rerio si:dkey-8l13.4 (si:dkey-8l13.4), mRNA	23.437	11.3429	0.483974	-1.047
238550194	NM_001008639	zgc:101540	Danio rerio zgc:101540 (zgc:101540), mRNA	18.9728	9.13732	0.481602	-1.05409
41054172	NM_199826	zgc:63480	Danio rerio zgc:63480 (zgc:63480), mRNA	16.3687	7.877	0.481224	-1.05522
41053801	NM_200579	cyba	Danio rerio cytochrome b-245, alpha polypeptide (cyba), mRNA	62.8706	30.2477	0.48111	-1.05556
224589102	NM_001145707	zgc:113421	Danio rerio zgc:113421 (zgc:113421), mRNA	13.7646	6.61668	0.480704	-1.05678
45598387	NM_205560	zgc:77655	Danio rerio zgc:77655 (zgc:77655), mRNA	47.2459	22.6858	0.480163	-1.0584
225543581	NM_001014349	golim4b	Danio rerio golgi integral membrane protein 4b (golim4b), mRNA	11.1605	5.35636	0.479941	-1.05907
121583833	NM_001014310	slc47a1	Danio rerio zgc:113362 (zgc:113362), mRNA	34.2254	16.3842	0.478714	-1.06277
41053602	NM_200286	taf8	Danio rerio TAF8 RNA polymerase II, TATA box binding protein (TBP)-associated factor (taf8), mRNA	23.0649	11.0278	0.47812	-1.06456
172088035	NM_001123011	zgc:158426	Danio rerio zgc:158426 (zgc:158426), mRNA	32.3653	15.4389	0.477021	-1.06788
41393132	NM_201488	ppm1g	Danio rerio protein phosphatase 1G (formerly 2C), magnesium-dependent, gamma isoform (ppm1g), mRNA	11.9045	5.67144	0.476412	-1.06972
241982812	NM_001162486	LOC563777	Danio rerio similar to Proteasome-associated protein ECM29 homolog (LOC563777), mRNA	146.946	69.9478	0.47601	-1.07094
139948190	NM_001083848	sc:d173	Danio rerio sc:d173 (sc:d173), mRNA	33.1093	15.754	0.475817	-1.07152
62955472	NM_001017750	acta1a	Danio rerio actin, alpha 1a, skeletal muscle (acta1a), mRNA	15.2526	7.24684	0.475121	-1.07363
50540539	NM_205667	snrpb	Danio rerio small nuclear ribonucleoprotein polypeptides B and B1 (snrpb), mRNA	37.9455	17.9596	0.473298	-1.07918
66472273	NM_001020734	zgc:110003	Danio rerio zgc:110003 (zgc:110003), mRNA	12.6485	5.98652	0.473298	-1.07918
45387772	NM_205677	tmem45b	Danio rerio transmembrane protein 45B (tmem45b), mRNA	39.4336	18.5897	0.471418	-1.08492
47085684	NM_212993	rsl24d1	Danio rerio ribosomal L24 domain containing 1 (rsl24d1), mRNA	2259.99	1064.66	0.471088	-1.08593
37537524	NM_197942	rassf7b	Danio rerio Ras association (RalGDS/AF-6) domain family (N-terminal) member 7b (rassf7b), mRNA	10.0444	4.7262	0.470531	-1.08764
117606150	NM_001077578	zgc:153084	Danio rerio zgc:153084 (zgc:153084), mRNA	13.3925	6.3016	0.470531	-1.08764
41055121	NM_200371	zgc:64051	Danio rerio zgc:64051 (zgc:64051), mRNA	16.7407	7.877	0.470531	-1.08764
148540171	NM_001045072	si:ch211-257c9.1	Danio rerio si:ch211-257c9.1 (si:ch211-257c9.1), mRNA	10.7884	5.04128	0.467285	-1.09762
45387694	NM_205637	rgl1	Danio rerio ral guanine nucleotide dissociation stimulator-like 1 (rgl1), mRNA	25.669	11.973	0.466439	-1.10024
115529346	NM_001076732	rps16	Danio rerio ribosomal protein S16 (rps16), mRNA	1181.52	551.075	0.466412	-1.10032
38708008	NM_198922	baiap2l1a	Danio rerio BAI1-associated protein 2-like 1a (baiap2l1a), mRNA	14.8806	6.93176	0.465825	-1.10214
45433523	NM_131859	klf3	Danio rerio Kruppel-like factor 3 (basic) (klf3), mRNA	22.3209	10.3976	0.465825	-1.10214
117606168	NM_001077581	zgc:153073	Danio rerio zgc:153073 (zgc:153073), mRNA	46.1299	21.4254	0.464459	-1.10638
37620195	NM_198069	rdh1	Danio rerio retinol dehydrogenase 1 (rdh1), mRNA	377.967	175.5	0.464325	-1.10679
62955424	NM_001017724	zgc:112160	Danio rerio zgc:112160 (zgc:112160), mRNA	174.847	80.9756	0.463122	-1.11054
42415496	NM_201576	tagln2	Danio rerio transgelin 2 (tagln2), mRNA	56.5463	26.1516	0.462482	-1.11253
186910331	NM_001030139	si:rp71-1g18.11	Danio rerio si:rp71-1g18.11 (si:rp71-1g18.11), mRNA	171.127	79.0851	0.462143	-1.11359
47086016	NM_213213	zgc:55406	Danio rerio zgc:55406 (zgc:55406), mRNA	431.165	197.87	0.458919	-1.12369
50540527	NM_001002729	wipi2	Danio rerio WD repeat domain, phosphoinositide interacting 2 (wipi2), mRNA	26.7851	12.2881	0.458767	-1.12417
18858300	NM_131689	atp1a1a.4	Danio rerio ATPase, Na+/K+ transporting, alpha 1a.4 polypeptide (atp1a1a.4), mRNA	145.086	66.4819	0.458224	-1.12587
50540429	NM_001002681	zgc:86841	Danio rerio zgc:86841 (zgc:86841), mRNA	13.7646	6.3016	0.457813	-1.12717
167555220	NM_001114484	zgc:175280	Danio rerio zgc:175280 (zgc:175280), mRNA	19.3448	8.82224	0.456053	-1.13273
113678993	NM_001045416	spi1l	Danio rerio spleen focus forming virus (SFFV) proviral integration oncogene spi1 like (spi1l), mRNA	20.8328	9.4524	0.453726	-1.14011
51011044	NM_001003479	rasgef1bb	Danio rerio RasGEF domain family, member 1Bb (rasgef1bb), mRNA	10.4164	4.7262	0.453726	-1.14011
41055294	NM_200391	wipi1	Danio rerio WD repeat domain, phosphoinositide interacting 1 (wipi1), mRNA	10.4164	4.7262	0.453726	-1.14011
48597013	NM_001001590	rpl3	Danio rerio ribosomal protein L3 (rpl3), mRNA	4041.2	1828.09	0.452364	-1.14444
113679989	NM_001045339	rassf6	Danio rerio Ras association (RalGDS/AF-6) domain family 6 (rassf6), mRNA	40.5496	18.2746	0.450673	-1.14985
123704522	NM_001080583	rdh10a	Danio rerio retinol dehydrogenase 10a (rdh10a), mRNA	88.1676	39.7001	0.45028	-1.15111
50838811	NM_001002866	rpl14	Danio rerio ribosomal protein L14 (rpl14), mRNA	411.821	185.267	0.449873	-1.15241
56118729	NM_183348	sult1st3	Danio rerio sulfotransferase family 1, cytosolic sulfotransferase 3 (sult1st3), mRNA	30.8773	13.8635	0.448988	-1.15525
47086628	NM_212707	slc9a3r1	Danio rerio solute carrier family 9 (sodium/hydrogen exchanger), member 3 regulator 1 (slc9a3r1), mRNA	13.3925	5.98652	0.447004	-1.16164
42476257	NM_131798	bcmo1	Danio rerio beta-carotene 15,15'-monooxygenase 1 (bcmo1), mRNA	62.8706	28.0421	0.44603	-1.16479
213385250	NM_001139479	a2ml	Danio rerio alpha-2-macroglobulin-like (a2ml), mRNA	176.707	78.77	0.445766	-1.16564
47086640	NM_212701	hlx1	Danio rerio H2.0-like homeo box 1 (Drosophila) (hlx1), mRNA	30.5052	13.5484	0.444135	-1.17093
23308660	NM_152967	id3	Danio rerio inhibitor of DNA binding 3 (id3), mRNA	63.2426	28.0421	0.443406	-1.1733
47086774	NM_212630	ewsr1b	Danio rerio Ewing sarcoma breakpoint region 1b (ewsr1b), mRNA	301.332	133.594	0.443344	-1.1735
41056150	NM_200333	cxxc1	Danio rerio CXXC finger 1 (PHD domain) (cxxc1), mRNA	128.717	57.0295	0.44306	-1.17443
253970471	NM_001114739	mknk1	Danio rerio MAP kinase interacting serine/threonine kinase 1 (mknk1), mRNA	16.3687	7.24684	0.442726	-1.17551
210147516	NM_201084	cdc5l	Danio rerio CDC5 cell division cycle 5-like (S. pombe) (cdc5l), mRNA	25.669	11.3429	0.44189	-1.17824
113679254	NM_001045381	pter	Danio rerio phosphotriesterase related (pter), mRNA	17.1127	7.56192	0.44189	-1.17824
54400593	NM_001006046	cutc	Danio rerio cutC copper transporter homolog (E. coli) (cutc), mRNA	26.4131	11.658	0.441371	-1.17994
156616311	NM_199769	st13	Danio rerio suppression of tumorigenicity 13 (colon carcinoma) (Hsp70 interacting protein) (st13), mRNA	35.7134	15.754	0.441122	-1.18075
18858544	NM_130944	dlc	Danio rerio deltaC (dlc), mRNA	28.6452	12.6032	0.439977	-1.1845
60302673	NM_001012367	mcamb	Danio rerio melanoma cell adhesion molecule b (mcamb), mRNA	10.0444	4.41112	0.439162	-1.18718
115495184	NM_001076620	zgc:152830	Danio rerio zgc:152830 (zgc:152830), mRNA	50.222	22.0556	0.439162	-1.18718
50344867	NM_001002106	rpl5b	Danio rerio ribosomal protein L5b (rpl5b), mRNA	1428.17	626.379	0.43859	-1.18906
149773444	NM_001099261	zgc:162641	Danio rerio zgc:162641 (zgc:162641), mRNA	10.7884	4.7262	0.43808	-1.19073
41152003	NM_201310	fbxw11a	Danio rerio F-box and WD-40 domain protein 11a (fbxw11a), mRNA	32.3653	14.1786	0.43808	-1.19073
56693301	NM_001008615	hspb1	Danio rerio heat shock protein, alpha-crystallin-related, 1 (hspb1), mRNA	33.8534	14.8088	0.437438	-1.19285
47085884	NM_213132	fbp1b	Danio rerio fructose-1,6-bisphosphatase 1b (fbp1b), mRNA	305.424	133.594	0.437404	-1.19296
51010934	NM_001003426	zgc:92745	Danio rerio zgc:92745 (zgc:92745), mRNA	267.479	116.895	0.437024	-1.19422
157277984	NM_199701	sephs1	Danio rerio selenophosphate synthetase 1 (sephs1), mRNA	13.7646	5.98652	0.434923	-1.20117
139948988	NM_001083826	zgc:158381	Danio rerio zgc:158381 (zgc:158381), mRNA	13.7646	5.98652	0.434923	-1.20117
41056064	NM_200079	ppdpfa	Danio rerio pancreatic progenitor cell differentiation and proliferation factor a (ppdpfa), mRNA	2296.45	998.173	0.43466	-1.20204
167555034	NM_001114463	zgc:175131	Danio rerio zgc:175131 (zgc:175131), mRNA	143.598	62.3858	0.434448	-1.20274
50344883	NM_001002114	arpc3	Danio rerio actin related protein 2/3 complex, subunit 3 (arpc3), mRNA	29.0172	12.6032	0.434336	-1.20312
50539815	NM_001002378	zgc:92066	Danio rerio zgc:92066 (zgc:92066), mRNA	669.999	290.504	0.433588	-1.2056
115497493	NM_001076630	zgc:153296	Danio rerio zgc:153296 (zgc:153296), mRNA	15.9966	6.93176	0.433326	-1.20648
229324848	NR_027625	rpl22l1	Danio rerio zgc:136591 (zgc:136591), transcript variant 2, transcribed RNA	35.7134	15.4389	0.4323	-1.2099
118150529	NM_001077757	zgc:154029	Danio rerio zgc:154029 (zgc:154029), mRNA	146.574	63.3311	0.432076	-1.21064
46309478	NM_207055	zgc:76924	Danio rerio zgc:76924 (zgc:76924), mRNA	20.4608	8.82224	0.431177	-1.21365
50344775	NM_001002061	rac2	Danio rerio ras-related C3 botulinum toxin substrate 2 (rho family, small GTP binding protein Rac2) (rac2), mRNA	43.8978	18.9048	0.430655	-1.2154
56799380	NM_213452	slc13a2	Danio rerio solute carrier family 13 (sodium-dependent dicarboxylate transporter), member 2 (slc13a2), mRNA	1498.85	644.654	0.430099	-1.21726
229335607	NM_213034	rps28	Danio rerio ribosomal protein S28 (rps28), mRNA	3778.56	1624.24	0.429857	-1.21807
62955322	NM_001017677	afmid	Danio rerio arylformamidase (afmid), mRNA	27.9011	11.973	0.429124	-1.22053
18859380	NM_131601	slc3a2	Danio rerio solute carrier family 3, member 2 (slc3a2), mRNA	56.5463	24.2612	0.42905	-1.22078
61556715	NM_001013027	ba1l	Danio rerio ba1 globin, like (ba1l), mRNA	352.67	151.238	0.428838	-1.2215
41152250	NM_200737	fau	Danio rerio Finkel-Biskis-Reilly murine sarcoma virus (FBR-MuSV) ubiquitously expressed (fox derived) ribosomal protein S30 (fau), mRNA	1005.18	429.769	0.427552	-1.22583
35903167	NM_194422	cdh17	Danio rerio cadherin 17, LI cadherin (liver-intestine) (cdh17), mRNA	124.997	53.2485	0.425998	-1.23108
41152387	NM_200008	ppdpfb	Danio rerio pancreatic progenitor cell differentiation and proliferation factor b (ppdpfb), mRNA	2530.45	1074.74	0.424723	-1.23541
167555245	NM_001114412	zgc:172352	Danio rerio zgc:172352 (zgc:172352), mRNA	11.9045	5.04128	0.423477	-1.23964
115529428	NM_001076774	zgc:153739	Danio rerio zgc:153739 (zgc:153739), mRNA	13.3925	5.67144	0.423477	-1.23964
47087312	NM_213480	pank1a	Danio rerio pantothenate kinase 1a (pank1a), mRNA	10.4164	4.41112	0.423477	-1.23964
221139893	NM_001144047	si:dkey-21k24.2	Danio rerio si:dkey-21k24.2 (si:dkey-21k24.2), mRNA	54.6862	23.0008	0.420597	-1.24949
148234061	NM_001089457	zgc:136980	Danio rerio zgc:136980 (zgc:136980), mRNA	126.113	52.9334	0.41973	-1.25247
41056116	NM_200087	txnip	Danio rerio thioredoxin interacting protein (txnip), mRNA	39.0616	16.3842	0.419444	-1.25345
194733726	NM_001007375	si:dkey-42i9.4	Danio rerio si:dkey-42i9.4 (si:dkey-42i9.4), mRNA	106.768	44.7414	0.419051	-1.2548
210147447	NM_001002728	zgc:92578	Danio rerio zgc:92578 (zgc:92578), mRNA	89.6556	37.4945	0.418206	-1.25771
47550718	NM_214708	prkcd	Danio rerio protein kinase C, delta (prkcd), mRNA	27.9011	11.658	0.417831	-1.25901
47086116	NM_213279	rps2	Danio rerio ribosomal protein S2 (rps2), mRNA	79.9832	33.3985	0.417568	-1.25992
50582983	NM_178307	cxcl12a	Danio rerio chemokine (C-X-C motif) ligand 12a (stromal cell-derived factor 1) (cxcl12a), mRNA	18.9728	7.877	0.415174	-1.26821
41053956	NM_199938	wasb	Danio rerio Wiskott-Aldrich syndrome (eczema-thrombocytopenia) b (wasb), mRNA	17.4847	7.24684	0.414467	-1.27067
145587664	NM_001082945	si:ch211-250m6.1	Danio rerio si:ch211-250m6.1 (si:ch211-250m6.1), mRNA	228.045	93.8938	0.411733	-1.28022
47087368	NM_213416	elovl1b	Danio rerio elongation of very long chain fatty acids (FEN1/Elo2, SUR4/Elo3, yeast)-like 1b (elovl1b), mRNA	64.3586	26.4667	0.411238	-1.28195
83025069	NM_001037566	thnsl2	Danio rerio threonine synthase-like 2 (S. cerevisiae) (thnsl2), mRNA	23.0649	9.4524	0.409817	-1.28695
170671917	NM_001025524	zc3h14	Danio rerio zinc finger CCCH-type containing 14 (zc3h14), mRNA	11.5325	4.7262	0.409817	-1.28695
41054344	NM_199731	ttpa	Danio rerio tocopherol (alpha) transfer protein (ataxia (Friedreich-like) with vitamin E deficiency) (ttpa), mRNA	215.769	88.2224	0.408875	-1.29027
41152391	NM_200002	tomm70a	Danio rerio translocase of outer mitochondrial membrane 70 homolog A (yeast) (tomm70a), nuclear gene encoding mitochondrial protein, mRNA	10.7884	4.41112	0.408875	-1.29027
47085696	NM_212986	hprt1	Danio rerio hypoxanthine phosphoribosyltransferase 1 (hprt1), mRNA	10.0444	4.09604	0.407793	-1.29409
70912381	NM_001004512	si:busm1-57f23.1	Danio rerio si:busm1-57f23.1 (si:busm1-57f23.1), mRNA	37.2015	15.1238	0.406538	-1.29854
50540451	NM_001002694	prcp	Danio rerio prolylcarboxypeptidase (angiotensinase C) (prcp), mRNA	139.506	56.7144	0.406538	-1.29854
239582728	NM_212756	grn2	Danio rerio granulin 2 (grn2), mRNA	72.1709	29.3024	0.406014	-1.3004
47085956	NM_213175	epcam	Danio rerio epithelial cell adhesion molecule (epcam), mRNA	32.7373	13.2334	0.404228	-1.30676
238637296	NM_131372	cd74	Danio rerio invariant chain-like protein 2 (iclp2), mRNA	344.858	138.95	0.40292	-1.31143
47086794	NM_212618	ctrb1	Danio rerio chymotrypsinogen B1 (ctrb1), mRNA	1058.01	425.988	0.402631	-1.31247
66773107	NM_001024417	zgc:112374	Danio rerio zgc:112374 (zgc:112374), mRNA	29.7612	11.973	0.402304	-1.31364
35903182	NM_194424	egfra	Danio rerio epidermal growth factor receptor a (erythroblastic leukemia viral (v-erb-b) oncogene homolog, avian) (egfra), mRNA	14.8806	5.98652	0.402304	-1.31364
47086246	NM_212894	lgals2a	Danio rerio lectin, galactoside-binding, soluble, 2a (lgals2a), mRNA	36.0855	14.4937	0.401649	-1.31599
157743329	NM_001105595	gamt	Danio rerio guanidinoacetate N-methyltransferase (gamt), mRNA	50.222	20.1651	0.401519	-1.31646
167234373	NM_207051	npl	Danio rerio N-acetylneuraminate pyruvate lyase (dihydrodipicolinate synthase) (npl), mRNA	45.7579	18.2746	0.399377	-1.32418
45387526	NM_205540	smyd1a	Danio rerio SET and MYND domain containing 1a (smyd1a), mRNA	18.9728	7.56192	0.398567	-1.32711
65301429	NM_131819	f7	Danio rerio coagulation factor VII (f7), mRNA	25.297	10.0826	0.398567	-1.32711
123702627	NM_001080685	spam1	Danio rerio sperm adhesion molecule 1 (spam1), mRNA	11.9045	4.7262	0.39701	-1.33275
148356247	NM_001098257	igfbp1b	Danio rerio insulin-like growth factor binding protein 1b (igfbp1b), mRNA	68.4508	27.0969	0.395859	-1.33694
55741883	NM_001007038	abcc4	Danio rerio ATP-binding cassette, sub-family C (CFTR/MRP), member 4 (abcc4), mRNA	55.8023	22.0556	0.395246	-1.33918
18858372	NM_130922	btg2	Danio rerio B-cell translocation gene 2 (btg2), mRNA	16.7407	6.61668	0.395246	-1.33918
116268032	NM_001077320	depdc6	Danio rerio DEP domain containing 6 (depdc6), mRNA	345.974	136.745	0.395246	-1.33918
117606223	NM_001077554	tat	Danio rerio tyrosine aminotransferase (tat), nuclear gene encoding mitochondrial protein, mRNA	353.414	139.58	0.394948	-1.34026
47085790	NM_213068	caprin1b	Danio rerio cell cycle associated protein 1b (caprin1b), mRNA	517.473	204.172	0.394556	-1.3417
66348054	NM_001018083	zgc:110319	Danio rerio zgc:110319 (zgc:110319), mRNA	10.4164	4.09604	0.393229	-1.34656
47087332	NM_213468	aqp3a	Danio rerio aquaporin 3 (aqp3), mRNA	19.3448	7.56192	0.390902	-1.35512
41053512	NM_200302	ociad1	Danio rerio OCIA domain containing 1 (ociad1), mRNA	14.5086	5.67144	0.390902	-1.35512
47174757	NM_213634	ptgds	Danio rerio prostaglandin D2 synthase (ptgds), mRNA	66.2187	25.8366	0.39017	-1.35782
47550720	NM_214705	zgc:77057	Danio rerio zgc:77057 (zgc:77057), mRNA	28.2731	11.0278	0.390045	-1.35829
27545242	NM_173243	terfa	Danio rerio telomeric repeat binding factor a (terfa), mRNA	42.0377	16.3842	0.389749	-1.35938
134133272	NM_001083558	zgc:136564	Danio rerio zgc:136564 (zgc:136564), mRNA	18.6008	7.24684	0.389599	-1.35994
170014692	NM_001045161	zgc:113191	Danio rerio zgc:113191 (zgc:113191), mRNA	17.8567	6.93176	0.388188	-1.36517
115495068	NM_001076616	zgc:154097	Danio rerio zgc:154097 (zgc:154097), mRNA	47.9899	18.5897	0.387367	-1.36823
145587663	NM_001045472	bbc3	Danio rerio BCL2 binding component 3 (bbc3), mRNA	12.2765	4.7262	0.38498	-1.37715
145046249	NM_001013272	ubb	Danio rerio zgc:172187 (zgc:172187), mRNA	80.3553	30.8778	0.384267	-1.37982
18858946	NM_131509	krt4	Danio rerio keratin 4 (krt4), mRNA	240.322	92.3184	0.384145	-1.38028
139947589	NM_001083873	zgc:158845	Danio rerio zgc:158845 (zgc:158845), mRNA	177.451	68.0573	0.383527	-1.3826
47777305	NM_001001404	vdac1	Danio rerio voltage-dependent anion channel 1 (vdac1), mRNA	54.3142	20.7953	0.38287	-1.38507
41152212	NM_201336	pfn2	Danio rerio profilin 2 (pfn2), mRNA	111.977	42.8509	0.382677	-1.3858
41054522	NM_199621	zgc:66103	Danio rerio zgc:66103 (zgc:66103), mRNA	11.5325	4.41112	0.382496	-1.38648
50540381	NM_001002657	zgc:92453	Danio rerio zgc:92453 (zgc:92453), mRNA	375.735	143.361	0.381549	-1.39006
160333864	NM_001110461	si:ch211-225b11.1	Danio rerio si:ch211-225b11.1 (si:ch211-225b11.1), mRNA	29.7612	11.3429	0.38113	-1.39165
47087020	NM_213359	ccbl1	Danio rerio cysteine conjugate-beta lyase cytoplasmic (glutamine transaminase K, kyneurenine aminotransferase) (ccbl1), mRNA	10.7884	4.09604	0.379669	-1.39718
160333858	NM_001110452	zgc:162320	Danio rerio zgc:162320 (zgc:162320), mRNA	10.7884	4.09604	0.379669	-1.39718
47085914	NM_213150	zgc:64076	Danio rerio zgc:64076 (zgc:64076), mRNA	149.178	56.3993	0.378067	-1.40329
18858328	NM_131020	ba1	Danio rerio ba1 globin (ba1), mRNA	634.286	239.461	0.377528	-1.40534
47086550	NM_212747	csnk1e	Danio rerio casein kinase 1, epsilon (csnk1e), mRNA	10.0444	3.78096	0.376424	-1.40957
166851855	NM_001114315	zgc:174178	Danio rerio zgc:174178 (zgc:174178), mRNA	16.7407	6.3016	0.376424	-1.40957
47271432	NM_198914	sult2st1	Danio rerio sulfotransferase family 2, cytosolic sulfotransferase 1 (sult2st1), mRNA	20.0888	7.56192	0.376424	-1.40957
47085910	NM_213148	lsm12	Danio rerio LSM12 homolog (S. cerevisiae) (lsm12), mRNA	19.3448	7.24684	0.374615	-1.41652
41053687	NM_200870	znrf1	Danio rerio zinc and ring finger 1 (znrf1), mRNA	19.3448	7.24684	0.374615	-1.41652
18858958	NM_131246	ldha	Danio rerio lactate dehydrogenase A4 (ldha), mRNA	12.6485	4.7262	0.373657	-1.42022
50539675	NM_001002303	zgc:92416	Danio rerio zgc:92416 (zgc:92416), mRNA	64.3586	23.9461	0.372073	-1.42634
74315932	NM_001033104	itih3	Danio rerio inter-alpha (globulin) inhibitor H3 (itih3), mRNA	894.324	332.094	0.371335	-1.4292
131888315	NM_001083061	ddb2	Danio rerio damage-specific DNA binding protein 2 (ddb2), mRNA	26.4131	9.76748	0.369797	-1.43519
47086714	NM_212661	zgc:73292	Danio rerio zgc:73292 (zgc:73292), mRNA	57.2903	21.1104	0.36848	-1.44034
44917594	NM_203460	adh8b	Danio rerio alcohol dehydrogenase 8b (adh8b), mRNA	123.509	45.3715	0.367354	-1.44476
41055806	NM_200978	prkcbb	Danio rerio protein kinase C, beta b (prkcbb), mRNA	11.1605	4.09604	0.367014	-1.44609
114703729	NM_212679	bhlhe40	Danio rerio basic helix-loop-helix family, member e40 (bhlhe40), mRNA	36.0855	13.2334	0.366723	-1.44724
167621519	NM_001114577	si:dkey-208k22.3	Danio rerio si:dkey-208k22.3 (si:dkey-208k22.3), mRNA	13.7646	5.04128	0.366251	-1.4491
66793371	NM_001020532	cfdl	Danio rerio complement factor D (adipsin) like (cfdl), mRNA	51.7101	18.9048	0.365592	-1.45169
47085760	NM_213050	zgc:56053	Danio rerio zgc:56053 (zgc:56053), mRNA	175.963	63.9612	0.363492	-1.46
57524614	NM_001003771	zmat5	Danio rerio zinc finger, matrin type 5 (zmat5), mRNA	15.6246	5.67144	0.362981	-1.46204
153791184	NM_001100074	bcl6ab	Danio rerio B-cell CLL/lymphoma 6a, genome duplicate b (bcl6ab), mRNA	20.0888	7.24684	0.36074	-1.47097
41053785	NM_200251	slc43a2a	Danio rerio solute carrier family 43, member 2 (slc43a2), mRNA	55.0582	19.85	0.360528	-1.47182
90652804	NM_001039977	zgc:114082	Danio rerio zgc:114082 (zgc:114082), mRNA	16.7407	5.98652	0.357603	-1.48357
45387780	NM_205681	zgc:77775	Danio rerio zgc:77775 (zgc:77775), mRNA	30.8773	11.0278	0.35715	-1.4854
157311768	NM_001105113	si:ch211-137i24.5	Danio rerio si:ch211-137i24.5 (si:ch211-137i24.5), mRNA	35.3414	12.6032	0.356613	-1.48757
187607911	NM_001126478	angptl2	Danio rerio angiopoietin-like 2 (angptl2), transcript variant 1, mRNA	136.902	48.5223	0.354432	-1.49642
50539793	NM_001002363	cd36	Danio rerio CD36 antigen (cd36), mRNA	104.908	37.1794	0.3544	-1.49655
54400555	NM_001006027	zgc:103467	Danio rerio zgc:103467 (zgc:103467), mRNA	13.3925	4.7262	0.352898	-1.50268
41053400	NM_199987	jun	Danio rerio v-jun sarcoma virus 17 oncogene homolog (avian) (jun), mRNA	31.2493	11.0278	0.352898	-1.50268
149773522	NM_001099240	zgc:154142	Danio rerio zgc:154142 (zgc:154142), mRNA	42.0377	14.8088	0.352273	-1.50523
66392214	NM_001018150	zgc:110586	Danio rerio zgc:110586 (zgc:110586), mRNA	28.6452	10.0826	0.351981	-1.50643
18858332	NM_131228	erh	Danio rerio enhancer of rudimentary homolog (Drosophila) (erh), mRNA	10.7884	3.78096	0.350464	-1.51266
62955612	NM_001017820	twist1b	Danio rerio twist1b (twist1b), mRNA	156.99	54.8239	0.349218	-1.5178
47086742	NM_212646	zgc:86838	Danio rerio zgc:86838 (zgc:86838), mRNA	12.6485	4.41112	0.348746	-1.51975
41054060	NM_199881	pls1	Danio rerio plastin 1 (I isoform) (pls1), mRNA	47.9899	16.6992	0.347974	-1.52295
195546780	NM_001130774	zgc:193500	Danio rerio zgc:193500 (zgc:193500), mRNA	40.9217	14.1786	0.346482	-1.52915
50540043	NM_001002487	rpl35a	Danio rerio ribosomal protein L35a (rpl35a), mRNA	4035.62	1394.86	0.345637	-1.53267
40254658	NM_181601	bactin2	Danio rerio bactin2 (bactin2), mRNA	1573.62	543.828	0.34559	-1.53287
51010946	NM_001003432	zgc:92872	Danio rerio zgc:92872 (zgc:92872), mRNA	1678.16	578.802	0.344903	-1.53574
57524465	NM_001004644	zgc:101095	Danio rerio zgc:101095 (zgc:101095), mRNA	325.513	112.168	0.34459	-1.53705
41055206	NM_200379	zgc:64119	Danio rerio zgc:64119 (zgc:64119), mRNA	59.5224	20.4802	0.344075	-1.5392
157743301	NM_001105600	anxa2b	Danio rerio annexin A2b (anxa2b), mRNA	106.396	36.5493	0.34352	-1.54153
41053938	NM_199947	mdh1a	Danio rerio malate dehydrogenase 1a, NAD (soluble) (mdh1a), mRNA	647.678	221.501	0.341993	-1.54796
41054546	NM_200550	ctsa	Danio rerio zgc:65802 (zgc:65802), mRNA	62.1265	21.1104	0.339796	-1.55726
41055374	NM_200404	cldn15	Danio rerio claudin 15 (cldn15), mRNA	58.7784	19.85	0.33771	-1.56614
41152475	NM_200093	ormdl1	Danio rerio ORM1-like 1 (S. cerevisiae) (ormdl1), mRNA	170.383	57.3446	0.336563	-1.57105
55925553	NM_001007297	ace2	Danio rerio angiotensin I converting enzyme (peptidyl-dipeptidase A) 2 (ace2), mRNA	23.437	7.877	0.336093	-1.57307
62955468	NM_001017748	zgc:112101	Danio rerio zgc:112101 (zgc:112101), mRNA	129.461	43.481	0.335861	-1.57406
116267986	NM_001077297	cry1a	Danio rerio cryptochrome 1a (cry1a), transcript variant 1, mRNA	21.5769	7.24684	0.335861	-1.57406
254553510	NM_131163	b2m	Danio rerio beta-2-microglobulin (b2m), transcript variant 1, mRNA	696.04	233.159	0.334979	-1.57786
41393078	NM_201457	rfc3	Danio rerio replication factor C (activator 1) 3 (rfc3), mRNA	53.9422	17.9596	0.332941	-1.58666
41054755	NM_200669	ptpn12	Danio rerio protein tyrosine phosphatase, non-receptor type 12 (ptpn12), mRNA	18.9728	6.3016	0.332139	-1.59014
62955566	NM_001017797	zgc:112425	Danio rerio zgc:112425 (zgc:112425), mRNA	507.801	167.623	0.330095	-1.59905
47087008	NM_213353	sc4mol	Danio rerio sterol-C4-methyl oxidase-like (sc4mol), mRNA	28.6452	9.4524	0.329982	-1.59954
47086984	NM_213334	naa10	Danio rerio N(alpha)-acetyltransferase 10, NatA catalytic subunit (naa10), mRNA	42.0377	13.8635	0.329788	-1.60039
41055767	NM_200512	zgc:66268	Danio rerio zgc:66268 (zgc:66268), mRNA	68.8228	22.6858	0.329626	-1.6011
51556246	NM_205759	zgc:77395	Danio rerio zgc:77395 (zgc:77395), mRNA	135.041	44.4263	0.328982	-1.60392
41053950	NM_199939	arrdc2	Danio rerio arrestin domain containing 2 (arrdc2), mRNA	50.9661	16.6992	0.327654	-1.60975
83025057	NM_001037559	slc7a7	Danio rerio solute carrier family 7 (cationic amino acid transporter, y+ system), member 7 (slc7a7), mRNA	16.3687	5.35636	0.327233	-1.61161
41393102	NM_201471	aldh9a1a	Danio rerio aldehyde dehydrogenase 9 family, member A1a (aldh9a1a), mRNA	246.646	80.6605	0.327029	-1.61251
23308502	NM_153004	rbp2a	Danio rerio retinol binding protein 2a, cellular (rbp2a), mRNA	1539.03	500.347	0.325106	-1.62102
52218977	NM_001004562	zgc:92245	Danio rerio zgc:92245 (zgc:92245), mRNA	86.3075	28.0421	0.324909	-1.62189
45387706	NM_205643	pnp4b	Danio rerio purine nucleoside phosphorylase 4b (pnp4b), mRNA	1538.65	498.457	0.323956	-1.62613
256355075	NR_015620	LOC568900	Danio rerio hypothetical LOC568900 (LOC568900), non-coding RNA	549.838	177.39	0.322622	-1.63208
38198650	NM_198372	fam107b	Danio rerio family with sequence similarity 107, member B (fam107b), mRNA	10.7884	3.46588	0.321259	-1.63819
41054751	NM_200346	zgc:63938	Danio rerio zgc:63938 (zgc:63938), mRNA	3070.24	982.419	0.319981	-1.64394
148922880	NM_001098772	zgc:165502	Danio rerio zgc:165502 (zgc:165502), mRNA	16.7407	5.35636	0.319961	-1.64403
48597011	NM_001001593	rpl23a	Danio rerio ribosomal protein L23a (rpl23a), mRNA	1123.11	359.191	0.319817	-1.64468
56912191	NM_001008780	fli1b	Danio rerio friend leukemia integration 1b (fli1b), mRNA	10.0444	3.1508	0.313687	-1.6726
41056218	NM_201021	rnf11	Danio rerio ring finger protein 11 (rnf11), mRNA	14.1366	4.41112	0.312036	-1.68022
54400451	NM_001005975	zgc:103599	Danio rerio zgc:103599 (zgc:103599), mRNA	18.2287	5.67144	0.311126	-1.68443
90652818	NM_001039985	zgc:109885	Danio rerio zgc:109885 (zgc:109885), mRNA	5226.44	1616.36	0.309266	-1.69308
42476247	NM_131645	fads2	Danio rerio fatty acid desaturase 2 (fads2), mRNA	119.045	36.5493	0.307021	-1.70359
148227369	NM_001089456	ms4a17a.17	Danio rerio membrane-spanning 4-domains, subfamily A, member 17A.17 (ms4a17a.17), mRNA	43.1538	13.2334	0.306656	-1.70531
41053442	NM_200681	slc5a1	Danio rerio solute carrier family 5 (sodium/glucose cotransporter), member 1 (slc5a1), mRNA	186.38	57.0295	0.305986	-1.70846
62122854	NM_001014332	zgc:110815	Danio rerio zgc:110815 (zgc:110815), mRNA	13.3925	4.09604	0.305845	-1.70913
54400453	NM_001005976	c1qc	Danio rerio complement component 1, q subcomponent, C chain (c1qc), mRNA	39.4336	11.973	0.303625	-1.71964
48762659	NM_001001594	capg	Danio rerio capping protein (actin filament), gelsolin-like (capg), mRNA	15.6246	4.7262	0.302484	-1.72507
121582451	NM_001080054	zgc:158367	Danio rerio zgc:158367 (zgc:158367), mRNA	11.5325	3.46588	0.300532	-1.73441
62955556	NM_001017792	zgc:110339	Danio rerio zgc:110339 (zgc:110339), mRNA	88.5396	26.4667	0.298925	-1.74214
122114548	NM_001080173	surf1	Danio rerio surfeit 1 (surf1), nuclear gene encoding mitochondrial protein, mRNA	12.6485	3.78096	0.298925	-1.74214
47087244	NM_213520	tmem184a	Danio rerio transmembrane protein 184a (tmem184a), mRNA	25.297	7.56192	0.298925	-1.74214
41056236	NM_201107	zgc:64220	Danio rerio zgc:64220 (zgc:64220), mRNA	25.297	7.56192	0.298925	-1.74214
41055731	NM_200181	sh3gl3	Danio rerio SH3-domain GRB2-like 3 (sh3gl3), mRNA	26.4131	7.877	0.298224	-1.74553
27545226	NM_173235	rpl24	Danio rerio ribosomal protein L24 (rpl24), mRNA	1001.09	297.436	0.297111	-1.75093
24119258	NM_153653	p2rx4a	Danio rerio purinergic receptor P2X, ligand-gated ion channel, 4a (p2rx4a), mRNA	14.8806	4.41112	0.296434	-1.75422
126158910	NM_001008626	zgc:101757	Danio rerio zgc:101757 (zgc:101757), mRNA	15.9966	4.7262	0.295449	-1.75902
47085708	NM_212976	itm2bb	Danio rerio integral membrane protein 2Bb (itm2bb), mRNA	139.134	40.6453	0.292132	-1.77531
121583985	NM_001079966	nt5c2b	Danio rerio 5'-nucleotidase, cytosolic IIb (nt5c2b), mRNA	10.7884	3.1508	0.292053	-1.7757
51010970	NM_001003445	zgc:92533	Danio rerio zgc:92533 (zgc:92533), mRNA	188.612	54.8239	0.290671	-1.78254
62955628	NM_001017828	zgc:110196	Danio rerio zgc:110196 (zgc:110196), mRNA	14.1366	4.09604	0.289748	-1.78713
221139885	NM_001144055	si:dkey-69o16.5	Danio rerio si:dkey-69o16.5 (si:dkey-69o16.5), mRNA	72.1709	20.7953	0.288139	-1.79516
52218985	NM_001004566	manea	Danio rerio mannosidase, endo-alpha (manea), mRNA	18.6008	5.35636	0.287965	-1.79604
18858428	NM_131771	cldn10l1a	Danio rerio claudin 10-like 1a (cldn10l1a), mRNA	50.5941	14.4937	0.28647	-1.80354
18858420	NM_131187	ck2b	Danio rerio casein kinase 2 beta (ck2b), mRNA	81.8433	23.3159	0.284885	-1.81155
62955722	NM_001017877	rgr	Danio rerio retinal G protein coupled receptor (rgr), mRNA	15.6246	4.41112	0.282318	-1.82461
170784870	NM_001122836	hmgb3a	Danio rerio high-mobility group box 3a (hmgb3a), mRNA	11.1605	3.1508	0.282318	-1.82461
80751164	NM_001037122	zgc:123307	Danio rerio zgc:123307 (zgc:123307), mRNA	45.7579	12.9183	0.282318	-1.82461
121582383	NM_001080059	LOC790901	Danio rerio glucose-dependent insulinotropic polypeptide (LOC790901), mRNA	28.2731	7.877	0.278604	-1.84371
66392228	NM_001018227	capn2b	Danio rerio calpain 2, (m/II) large subunit b (capn2b), mRNA	10.4164	2.83572	0.272236	-1.87707
117606196	NM_001077598	abp1	Danio rerio amiloride binding protein 1 (amine oxidase (copper-containing)) (abp1), mRNA	92.6318	25.2064	0.272114	-1.87772
62955242	NM_001017637	zgc:110234	Danio rerio zgc:110234 (zgc:110234), mRNA	19.7168	5.35636	0.271665	-1.8801
158534006	NM_001110109	zgc:171537	Danio rerio zgc:171537 (zgc:171537), mRNA	8015.07	2175.94	0.271482	-1.88107
54400615	NM_001006057	ifi30	Danio rerio interferon gamma inducible protein 30 (ifi30), mRNA	239.95	64.5914	0.269187	-1.89332
127138930	NM_181437	prl	Danio rerio prolactin (prl), mRNA	21.2049	5.67144	0.267459	-1.90261
62955620	NM_001017824	zgc:109868	Danio rerio zgc:109868 (zgc:109868), mRNA	26.0411	6.93176	0.266186	-1.90949
54400571	NM_001006035	zgc:103440	Danio rerio zgc:103440 (zgc:103440), mRNA	11.9045	3.1508	0.264673	-1.91771
41054714	NM_201032	xpnpep2	Danio rerio X-prolyl aminopeptidase (aminopeptidase P) 2, membrane-bound (xpnpep2), mRNA	16.7407	4.41112	0.263497	-1.92414
50344837	NM_001002092	zgc:86915	Danio rerio zgc:86915 (zgc:86915), mRNA	129.833	34.0286	0.262095	-1.93184
113680606	NM_001044941	klf11a	Danio rerio Kruppel-like factor 11a (klf11a), mRNA	19.3448	5.04128	0.260602	-1.94008
40548313	NM_199276	h1fx	Danio rerio H1 histone family, member X (h1fx), mRNA	172.243	44.7414	0.259757	-1.94476
167555046	NM_001114413	zgc:172161	Danio rerio zgc:172161 (zgc:172161), mRNA	85.1915	22.0556	0.258895	-1.94956
139949080	NM_001083874	LOC799904	Danio rerio III-FBPL precursor (LOC799904), mRNA	13.3925	3.46588	0.258792	-1.95014
47085880	NM_213130	ak3	Danio rerio adenylate kinase 3 (ak3), nuclear gene encoding mitochondrial protein, mRNA	21.9489	5.67144	0.258393	-1.95236
41393162	NM_201503	mmp13a	Danio rerio matrix metalloproteinase 13a (mmp13a), mRNA	31.9933	8.19208	0.256056	-1.96547
187607749	NM_001126439	si:ch211-210h11.10	Danio rerio si:ch211-210h11.10 (si:ch211-210h11.10), mRNA	15.9966	4.09604	0.256056	-1.96547
118150411	NM_001077717	zgc:154024	Danio rerio zgc:154024 (zgc:154024), mRNA	11.1605	2.83572	0.254086	-1.97661
41053334	NM_200025	rps26	Danio rerio ribosomal protein S26 (rps26), mRNA	357.134	88.2224	0.247029	-2.01725
194733728	NM_213348	ndrg1	Danio rerio N-myc downstream regulated gene 1 (ndrg1), transcript variant 2, mRNA	11.5325	2.83572	0.24589	-2.02391
51230581	NM_001003737	zgc:92041	Danio rerio zgc:92041 (zgc:92041), mRNA	12072.3	2961.75	0.245335	-2.02717
62632741	NM_001015069	gli2b	Danio rerio GLI-Kruppel family member GLI2b (gli2b), mRNA	16.7407	4.09604	0.244676	-2.03106
134085419	NM_212836	cdx1a	Danio rerio caudal type homeo box transcription factor 1 a (cdx1a), mRNA	19.3448	4.7262	0.244314	-2.03319
50344907	NM_001002126	zgc:86776	Danio rerio zgc:86776 (zgc:86776), mRNA	106.024	25.8366	0.243685	-2.03691
50540415	NM_001002674	zgc:92440	Danio rerio zgc:92440 (zgc:92440), mRNA	103.42	24.8913	0.240681	-2.0548
33504534	NM_182874	timp2a	Danio rerio tissue inhibitor of metalloproteinase 2a (timp2a), mRNA	125.741	30.2477	0.240555	-2.05556
77993303	NM_001034969	slc5a8l	Danio rerio solute carrier family 5 (iodide transporter), member 8-like (slc5a8l), mRNA	15.9966	3.78096	0.23636	-2.08095
50540309	NM_001002621	zgc:92254	Danio rerio zgc:92254 (zgc:92254), mRNA	15.9966	3.78096	0.23636	-2.08095
121583660	NM_001080089	zgc:158276	Danio rerio zgc:158276 (zgc:158276), mRNA	10.7884	2.52064	0.233643	-2.09762
50539951	NM_001002446	cldn10l1b	Danio rerio claudin 10-like 1b (cldn10l1b), mRNA	211.677	49.1525	0.232206	-2.10653
55742600	NM_001007054	zgc:92590	Danio rerio zgc:92590 (zgc:92590), mRNA	508.545	116.58	0.229242	-2.12506
18858880	NM_131590	iclp1	Danio rerio invariant chain-like protein 1 (iclp1), mRNA	51.7101	11.658	0.225448	-2.14913
56693266	NM_001008598	sat2	Danio rerio spermidine/spermine N1-acetyltransferase family member 2 (sat2), mRNA	331.465	73.7287	0.222433	-2.16856
41054046	NM_199886	ela2l	Danio rerio elastase 2 like (ela2l), mRNA	4168.43	919.088	0.220488	-2.18123
71834535	NM_001030197	aplnrb	Danio rerio apelin receptor b (aplnrb), mRNA	11.5325	2.52064	0.218569	-2.19384
62955176	NM_001017600	zgc:110289	Danio rerio zgc:110289 (zgc:110289), mRNA	11.5325	2.52064	0.218569	-2.19384
41152033	NM_201296	pabpc4	Danio rerio poly(A) binding protein, cytoplasmic 4 (inducible form) (pabpc4), mRNA	47.9899	10.3976	0.216663	-2.20648
62955296	NM_001017660	zgc:110380	Danio rerio zgc:110380 (zgc:110380), mRNA	129.461	27.727	0.214173	-2.22315
116268012	NM_001077310	zgc:153102	Danio rerio zgc:153102 (zgc:153102), mRNA	59.5224	12.6032	0.211739	-2.23964
160333609	NM_001110381	si:dkey-30c15.2	Danio rerio si:dkey-30c15.2 (si:dkey-30c15.2), mRNA	11.9045	2.52064	0.211739	-2.23964
116875794	NM_001077458	zgc:153597	Danio rerio zgc:153597 (zgc:153597), mRNA	11.9045	2.52064	0.211739	-2.23964
40789251	NM_173262	rpl36a	Danio rerio ribosomal protein L36A (rpl36a), mRNA	37.2015	7.877	0.211739	-2.23964
41053594	NM_130927	nme2b.2	Danio rerio non-metastatic cells 2b.2, protein (NM23B) expressed in (nme2b.2), mRNA	16.3687	3.46588	0.211739	-2.23964
31340859	NM_180973	sp5	Danio rerio Sp5 transcription factor (sp5), mRNA	76.6351	15.754	0.205572	-2.28229
54400411	NM_001005957	mgst1	Danio rerio microsomal glutathione S-transferase 1 (mgst1), mRNA	83.7034	17.0143	0.203269	-2.29854
41055025	NM_200364	hsd17b3	Danio rerio hydroxysteroid (17-beta) dehydrogenase 3 (hsd17b3), mRNA	496.64	100.195	0.201747	-2.30938
31581592	NM_181559	glula	Danio rerio glutamate-ammonia ligase (glutamine synthase) a (glula), mRNA	245.53	49.4676	0.201473	-2.31134
70887622	NM_001025474	zgc:112368	Danio rerio zgc:112368 (zgc:112368), mRNA	133.553	26.7818	0.200533	-2.31809
41055352	NM_200635	ptger2l	Danio rerio prostaglandin E receptor 2 (subtype EP2)-like (ptger2l), mRNA	92.2597	18.2746	0.198078	-2.33586
66472737	NM_001020481	wu:fc49b10	Danio rerio wu:fc49b10 (wu:fc49b10), mRNA	20.8328	4.09604	0.196615	-2.34656
41152039	NM_201291	id2a	Danio rerio inhibitor of DNA binding 2, dominant negative helix-loop-helix protein, a (id2a), mRNA	85.1915	16.6992	0.19602	-2.35093
50345085	NM_001002214	tfcp2l1	Danio rerio transcription factor CP2-like 1 (tfcp2l1), mRNA	327.745	63.3311	0.193233	-2.37159
42415524	NM_201588	pxn	Danio rerio paxillin (pxn), mRNA	11.5325	2.20556	0.191248	-2.38648
66472691	NM_001020527	zgc:109903	Danio rerio zgc:109903 (zgc:109903), mRNA	14.8806	2.83572	0.190565	-2.39165
56090167	NM_199607	cel.1	Danio rerio carboxyl ester lipase, tandem duplicate 1 (cel.1), mRNA	4254.74	802.194	0.188541	-2.40705
113678962	NM_001045424	zgc:153631	Danio rerio zgc:153631 (zgc:153631), mRNA	10.0444	1.89048	0.188212	-2.40957
123708140	NM_001080633	si:busm1-160c18.3	Danio rerio si:busm1-160c18.3 (si:busm1-160c18.3), mRNA	16.7407	3.1508	0.188212	-2.40957
93205055	NM_198068	cxcl12b	Danio rerio chemokine (C-X-C motif) ligand 12b (stromal cell-derived factor 1) (cxcl12b), mRNA	23.437	4.41112	0.188212	-2.40957
130487207	NM_001082928	si:ch211-240l19.6	Danio rerio si:ch211-240l19.6 (si:ch211-240l19.6), mRNA	1511.87	284.202	0.187981	-2.41134
47550796	NM_214759	lgmn	Danio rerio legumain (lgmn), mRNA	800.204	149.663	0.187031	-2.41865
46402489	NM_131708	try	Danio rerio trypsin (try), mRNA	23855.1	4455.55	0.186775	-2.42062
47086464	NM_212790	ypel3	Danio rerio yippee-like 3 (ypel3), mRNA	146.202	27.0969	0.185339	-2.43176
113865948	NM_001045488	zgc:161979	Danio rerio zgc:161979 (zgc:161979), mRNA	2901.35	536.581	0.184942	-2.43485
50539757	NM_001002345	zgc:92183	Danio rerio zgc:92183 (zgc:92183), mRNA	25.669	4.7262	0.184121	-2.44128
148236282	NM_001030244	vsg1	Danio rerio vessel-specific 1 (vsg1), mRNA	10.4164	1.89048	0.18149	-2.46204
189011581	NM_001127516	hmox1	Danio rerio heme oxygenase (decycling) 1 (hmox1), mRNA	156.618	28.3572	0.181059	-2.46547
40548301	NM_199271	cpa5	Danio rerio carboxypeptidase A5 (cpa5), mRNA	5438.49	965.405	0.177514	-2.494
41281614	NM_131320	lcp1	Danio rerio lymphocyte cytosolic plastin 1 (lcp1), mRNA	39.0616	6.93176	0.177457	-2.49446
47086286	NM_212873	lgals3bpb	Danio rerio lectin, galactoside-binding, soluble, 3 binding protein b (lgals3bpb), mRNA	15.9966	2.83572	0.17727	-2.49598
113679007	NM_001045413	zgc:153154	Danio rerio zgc:153154 (zgc:153154), mRNA	15.9966	2.83572	0.17727	-2.49598
52219193	NM_001004682	fabp11a	Danio rerio fatty acid binding protein 11a (fabp11a), mRNA	300.96	53.2485	0.176929	-2.49876
123701194	NM_001080698	zgc:158628	Danio rerio zgc:158628 (zgc:158628), mRNA	85.9355	15.1238	0.175991	-2.50643
117606282	NM_001077607	zgc:154020	Danio rerio zgc:154020 (zgc:154020), mRNA	25.297	4.41112	0.174373	-2.51975
148540074	NM_001030281	mep1a.1	Danio rerio meprin A, alpha.1 (mep1a.1), mRNA	21.9489	3.78096	0.172262	-2.53732
51011050	NM_001003482	zgc:91810	Danio rerio zgc:91810 (zgc:91810), mRNA	29.3892	5.04128	0.171535	-2.54342
41054556	NM_199605	zgc:66382	Danio rerio zgc:66382 (zgc:66382), mRNA	13810.7	2331.59	0.168825	-2.5664
51010980	NM_001003446	cpa2	Danio rerio carboxypeptidase A2 (pancreatic) (cpa2), mRNA	297.24	49.4676	0.166423	-2.58707
169790803	NM_130921	nccrp1	Danio rerio nonspecific cytotoxic cell receptor protein 1 (nccrp1), mRNA	34.2254	5.67144	0.165709	-2.59328
66472739	NM_001020482	cpa1	Danio rerio carboxypeptidase A1 (pancreatic) (cpa1), mRNA	526.029	84.7565	0.161125	-2.63375
131888905	NM_001083019	zgc:158482	Danio rerio zgc:158482 (zgc:158482), mRNA	28.2731	4.41112	0.156018	-2.68022
50345051	NM_001002197	zgc:91852	Danio rerio zgc:91852 (zgc:91852), mRNA	34.5974	5.35636	0.15482	-2.69134
41053659	NM_200275	brd9	Danio rerio bromodomain containing 9 (brd9), mRNA	18.6008	2.83572	0.152452	-2.71357
47086482	NM_212781	yrk	Danio rerio Yes-related kinase (yrk), mRNA	12.6485	1.89048	0.149463	-2.74214
158517993	NM_001110021	cpb1	Danio rerio carboxypeptidase B1 (tissue) (cpb1), mRNA	7328.7	1093.33	0.149184	-2.74483
182509174	NM_001001946	adh8a	Danio rerio alcohol dehydrogenase 8a (adh8a), mRNA	840.754	119.73	0.142408	-2.81189
113679100	NM_001045400	zgc:153443	Danio rerio zgc:153443 (zgc:153443), mRNA	15.9966	2.20556	0.137876	-2.85855
66773123	NM_001024408	ela3l	Danio rerio elastase 3 like (ela3l), mRNA	6360.34	867.73	0.136428	-2.87379
115496863	NM_001076672	ptk6b	Danio rerio PTK6 protein tyrosine kinase 6b (ptk6b), mRNA	97.84	13.2334	0.135255	-2.88624
189521201	XM_001921697	zan	PREDICTED: Danio rerio similar to zonadhesin (LOC100147904), mRNA	11.9045	1.5754	0.132337	-2.91771
118150601	NM_001077793	zgc:154169	Danio rerio zgc:154169 (zgc:154169), mRNA	33.8534	4.41112	0.130301	-2.94008
41053568	NM_200292	pwp1	Danio rerio PWP1 homolog (S. cerevisiae) (pwp1), mRNA	21.9489	2.83572	0.129197	-2.95236
160333616	NM_001110405	prr16	Danio rerio proline rich 16 (prr16), mRNA	22.3209	2.83572	0.127043	-2.97661
33636706	NM_182938	pvalb9	Danio rerio parvalbumin 9 (pvalb9), mRNA	14.8806	1.89048	0.127043	-2.97661
50540251	NM_001002593	tnfsf10l2	Danio rerio tumor necrosis factor (ligand) superfamily, member 10 like 2 (tnfsf10l2), mRNA	12.6485	1.5754	0.124552	-3.00518
113676906	NM_001045464	ms4a17a.16	Danio rerio membrane-spanning 4-domains, subfamily A, member 17A.16 (ms4a17a.16), mRNA	15.6246	1.89048	0.120994	-3.047
56693362	NM_001008645	dhcr24	Danio rerio 24-dehydrocholesterol reductase (dhcr24), mRNA	15.9966	1.89048	0.11818	-3.08095
66472705	NM_001020522	cyp46a1	Danio rerio cytochrome P450, family 46, subfamily A, polypeptide 1 (cyp46a1), mRNA	132.065	15.1238	0.114518	-3.12636
113676528	NM_001044836	si:dkey-14d8.7	Danio rerio si:dkey-14d8.7 (si:dkey-14d8.7), mRNA	133.925	15.1238	0.112927	-3.14653
20373150	NM_131767	cldnh	Danio rerio claudin h (cldnh), mRNA	19.7168	2.20556	0.111862	-3.16021
121583949	NM_001080029	arrdc3	Danio rerio arrestin domain containing 3 (arrdc3), mRNA	47.9899	5.35636	0.111614	-3.16341
41152058	NM_201334	zgc:64065	Danio rerio zgc:64065 (zgc:64065), mRNA	14.5086	1.5754	0.108584	-3.20312
41054330	NM_199736	slc6a19	Danio rerio solute carrier family 6 (neurotransmitter transporter), member 19 (slc6a19), mRNA	39.4336	4.09604	0.103872	-3.26712
61806623	NM_001013526	c6ast3	Danio rerio six-cysteine containing astacin protease 3 (c6ast3), mRNA	1089.26	111.853	0.102687	-3.28367
130488292	NM_001082930	si:ch211-240l19.8	Danio rerio si:ch211-240l19.8 (si:ch211-240l19.8), mRNA	2680.37	260.571	0.0972147	-3.36268
110626116	NM_001030152	si:ch211-240l19.5	Danio rerio si:ch211-240l19.5 (si:ch211-240l19.5), mRNA	3221.65	310.039	0.096236	-3.37728
41053874	NM_200235	zgc:55856	Danio rerio zgc:55856 (zgc:55856), mRNA	49.478	4.7262	0.0955212	-3.38803
165972494	NM_001113610	si:ch211-163l21.7	Danio rerio si:ch211-163l21.7 (si:ch211-163l21.7), mRNA	10.4164	0.94524	0.0907452	-3.46204
194578850	NM_001130611	si:ch211-51f10.1	Danio rerio si:ch211-51f10.1 (si:ch211-51f10.1), mRNA	10.4164	0.94524	0.0907452	-3.46204
130497557	NM_001082929	si:ch211-240l19.7	Danio rerio si:ch211-240l19.7 (si:ch211-240l19.7), mRNA	38.6896	3.46588	0.0895818	-3.48065
41053842	NM_200241	ccdc6b	Danio rerio coiled-coil domain containing 6b (ccdc6b), mRNA	98.212	8.50716	0.0866204	-3.52915
48762519	NM_213011	amy2a	Danio rerio amylase, alpha 2A pancreatic (amy2a), mRNA	49.478	4.09604	0.0827851	-3.59449
52219097	NM_001004625	zgc:101772	Danio rerio zgc:101772 (zgc:101772), mRNA	15.2526	1.26032	0.0826297	-3.59719
94158224	NM_001040251	zgc:136872	Danio rerio zgc:136872 (zgc:136872), mRNA	11.5325	0.94524	0.0819634	-3.60888
150378484	NM_001099426	LOC791723	Danio rerio hypothetical protein LOC791723 (LOC791723), mRNA	18.2287	1.26032	0.0691392	-3.85435
167555060	NM_001114458	zgc:175148	Danio rerio zgc:175148 (zgc:175148), mRNA	14.1366	0.94524	0.0668649	-3.90261
139948744	NM_001083872	ghrl	Danio rerio ghrelin/obestatin preprohormone (ghrl), mRNA	67.3347	4.41112	0.0655103	-3.93213
50345091	NM_001002217	cpa4	Danio rerio carboxypeptidase A4 (cpa4), mRNA	86.6795	5.67144	0.06543	-3.9339
238814366	NM_001131053	mt2	Danio rerio metallothionein 2 (mt2), mRNA	1260.39	80.3454	0.0637466	-3.97151
213021178	NM_001139464	ela2	Danio rerio elastase 2 (ela2), mRNA	36.8295	2.20556	0.0598857	-4.06164
56693260	NM_001008595	gcga	Danio rerio glucagon a (gcga), mRNA	158.478	8.82224	0.0556684	-4.167
18859024	NM_131471	mhc1uba	Danio rerio major histocompatibility complex class I UBA gene (mhc1uba), mRNA	11.9045	0.63016	0.0529347	-4.23964
55742387	NM_001007167	si:busm1-266f07.1	Danio rerio si:busm1-266f07.1 (si:busm1-266f07.1), mRNA	24.553	1.26032	0.0513306	-4.28404
47086680	NM_212680	hmga2	Danio rerio high mobility group AT-hook 2 (hmga2), mRNA	18.9728	0.94524	0.0498209	-4.32711
41053767		slc25a32		19.7168	0.94524	0.0479408	-4.3826
34098953	NM_183070	sst1	Danio rerio somatostatin 1 (sst1), mRNA	41.6657	1.89048	0.0453726	-4.46204
50344805		fabp6		252.97	11.0278	0.0435933	-4.51975
68448470	NM_001025173	cell	Danio rerio carboxyl ester lipase, like (cell), mRNA	1618.27	68.0573	0.0420557	-4.57156
134133299	NM_001083581	entpd3	Danio rerio ectonucleoside triphosphate diphosphohydrolase 3 (entpd3), mRNA	17.4847	0.63016	0.0360406	-4.79423
113673423	NM_001045441	zgc:153650	Danio rerio zgc:153650 (zgc:153650), mRNA	97.468	3.1508	0.0323265	-4.95114
66773158	NM_001024392	map1d	Danio rerio methionine aminopeptidase 1D (map1d), mRNA	10.4164	0.3	0.0288007	-5.11775
41054919	NM_201048	pdia2	Danio rerio protein disulfide isomerase family A, member 2 (pdia2), mRNA	81.8433	2.20556	0.0269486	-5.21365
18858298	NM_131688	atp1a1a.3	Danio rerio ATPase, Na+/K+ transporting, alpha 1a.3 polypeptide (atp1a1a.3), mRNA	11.9045	0.3	0.0252006	-5.3104
47550834	NM_214717	zgc:101809	Danio rerio zgc:101809 (zgc:101809), mRNA	13.3925	0.31508	0.0235265	-5.40957
229577062	NM_001159833	zgc:136867	Danio rerio zgc:136867 (zgc:136867), mRNA	13.3925	0.31508	0.0235265	-5.40957
237512963	NM_001160156	zgc:162565	Danio rerio zgc:162565 (zgc:162565), mRNA	13.3925	0.31508	0.0235265	-5.40957
116875802	NM_001077460	zgc:152682	Danio rerio zgc:152682 (zgc:152682), mRNA	14.8806	0.31508	0.0211739	-5.56157
160333102	NM_001110478	ctsbb	Danio rerio capthepsin B, b (ctsbb), mRNA	30.8773	0.63016	0.0204086	-5.61468
50539795	NM_001002368	ctsl.1	Danio rerio cathepsin L.1 (ctsl.1), mRNA	298.728	5.67144	0.0189853	-5.71897
41054899	NM_200358	slc10a2	Danio rerio solute carrier family 10 (sodium/bile acid cotransporter family), member 2 (slc10a2), mRNA	16.7407	0.31508	0.0188212	-5.7315
51010988	NM_001003450	zgc:92511	Danio rerio zgc:92511 (zgc:92511), mRNA	39.0616	0.63016	0.0161325	-5.95389
225690508	NM_001076621	mep1b	Danio rerio meprin A, beta (mep1b), mRNA	109	0.94524	0.00867189	-6.84944
116268066	NM_001077337	zgc:153024	Danio rerio zgc:153024 (zgc:153024), mRNA	50.5941	0.31508	0.00622761	-7.32711
