# Supplementary material for: RNA-Sequencing Analysis of TCDD-Induced Responses in Zebrafish Liver Reveals High Relatedness to In Vivo Mammalian Models and Conserved Biological Pathways
Source: PLoS One. 2013 Oct 30;8(10):e77292. doi: 10.1371/journal.pone.0077292 (PMC3813628; doi:10.1371/journal.pone.0077292)
Supplement: Table S2 — Up-regulated CYP family genes in zebrafish treated by TCDD. (XLSX) [file pone.0077292.s002.xlsx]

## Sheet: Sheet1
Table S2. Up-regulated CYP family genes in zebrafish treated by TCDD
GI	refseq	geneSymbol	desc	DMSO	TCDD	FC	LOG2FC
40538769	NM_131879	cyp1a	Danio rerio cytochrome P450, family 1, subfamily A (cyp1a), mRNA	1.48806	225.597	151.605	7.24417
122114611	NM_001080204	cyp11b2	Danio rerio cytochrome P450, family 11, subfamily B, polypeptide 2 (cyp11b2), nuclear gene encoding mitochondrial protein, mRNA	1.11605	13.2334	11.8574	3.56771
194294526	NM_001020610	cyp1c1	Danio rerio cytochrome P450, family 1, subfamily C, polypeptide 1 (cyp1c1), mRNA	2.97612	17.9596	6.03455	2.59325
47086690	NM_212673	cyp3c1	Danio rerio cytochrome P450, family 3, subfamily c, polypeptide 1 (cyp3c1), mRNA	112.349	269.393	2.39784	1.26173
47086708	NM_212666	cyp26b1	Danio rerio cytochrome P450, family 26, subfamily b, polypeptide 1 (cyp26b1), mRNA	2.60411	5.67144	2.17788	1.12293
253970451	NM_212806	cyp17a1	Danio rerio cytochrome P450, family 17, subfamily A, polypeptide 1 (cyp17a1), mRNA	0.3	0.63016	2.10053	1.07076
41393178	NM_201511	cyp2j21	Danio rerio cytochrome P450, family 2, subfamily J, polypeptide 21 (cyp2j21), mRNA	13.0205	26.4667	2.03269	1.02339
147905865	NM_001089458	cyp24a1l	Danio rerio cytochrome P450, family 24, subfamily A, polypeptide 1, like (cyp24a1l), mRNA	209.444	373.37	1.78267	0.834037
55925318	NM_001007400	cyp3c1l2	Danio rerio cytochrome P450, family 3, subfamily c, polypeptide 1 like, 2 (cyp3c1l2), mRNA	4.46418	7.877	1.76449	0.819251
168693596	NM_001114849	cyp1c2	Danio rerio cytochrome P450, family 1, subfamily C, polypeptide 2 (cyp1c2), mRNA	13.0205	22.3707	1.71811	0.780821
41055954	NM_200139	cyp2j25	Danio rerio cytochrome P450, family 2, subfamily J, polypeptide 25 (cyp2j25), mRNA	127.601	197.87	1.55069	0.632913
23308680	NM_152954	cyp2j28	Danio rerio cytochrome P450, family 2, subfamily J, polypeptide 28 (cyp2j28), mRNA	1593.34	2127.74	1.33539	0.417264
41054871	NM_200620	cyp2j22	Danio rerio cytochrome P450, family 2, subfamily J, polypeptide 22 (cyp2j22), mRNA	367.179	473.88	1.2906	0.36804
40363538	NM_199216	cyp4	Danio rerio cytochrome P450, family 4 (cyp4), mRNA	49.478	58.2898	1.1781	0.236456
82658311	NM_001037438	cyp3a65	Danio rerio cytochrome P450, family 3, subfamily A, polypeptide 65 (cyp3a65), mRNA	117.929	125.402	1.06337	0.0886427
42476255	NM_152953	cyp11a1	Danio rerio cytochrome P450, subfamily XIA, polypeptide 1 (cyp11a1), nuclear gene encoding mitochondrial protein, mRNA	0.3	0.31508	1.05027	0.0707557
18858514	NM_131642	cyp19a1b	Danio rerio cytochrome P450, family 19, subfamily A, polypeptide 1b (cyp19a1b), mRNA	0.3	0.31508	1.05027	0.0707557
164519106	NM_001113337	cyp27c1	Danio rerio cytochrome P450, family 27, subfamily C, polypeptide 1 (cyp27c1), mRNA	0.3	0.31508	1.05027	0.0707557
57770404	NM_001009890	cyp2v2	Danio rerio cytochrome P450, family 2, subfamily V, polypeptide 2 (cyp2v2), mRNA	24.181	25.2064	1.04241	0.0599174
