# Supplementary material for: RNA-Sequencing Analysis of TCDD-Induced Responses in Zebrafish Liver Reveals High Relatedness to In Vivo Mammalian Models and Conserved Biological Pathways
Source: PLoS One. 2013 Oct 30;8(10):e77292. doi: 10.1371/journal.pone.0077292 (PMC3813628; doi:10.1371/journal.pone.0077292)
Supplement: Table S3 — Complete list of pathways in zebrafish exposed to TCDD as revealed by GSEA analysis. (XLSX) [file pone.0077292.s003.xlsx]

## Sheet: Sheet1
Table S3. Complete list of pathways in zebrafish exposed to TCDD as revealed by GSEA analysis.
1. up-regulated
no	GS	GS DETAILS	SIZE	ES	NES	NOM p-val	FDR q-val	FWER p-val	RANK AT MAX	LEADING EDGE
1	G1_TO_S_CELL_CYCLE_REACTOME	Details ...	14	0.76	1.94	0	0.024	0.025	181	tags=43%, list=5%, signal=45%
2	HSA04110_CELL_CYCLE	Details ...	17	0.71	1.9	0	0.025	0.051	153	tags=35%, list=4%, signal=37%
3	CELL_CYCLE_KEGG		15	0.72	1.86	0.003	0.031	0.089	153	tags=40%, list=4%, signal=42%
4	PROTEASOMEPATHWAY		13	0.72	1.81	0.007	0.053	0.198	687	tags=77%, list=19%, signal=94%
5	HSA03050_PROTEASOME		15	0.67	1.74	0.007	0.115	0.46	851	tags=73%, list=23%, signal=95%
6	GAMMA_HEXACHLOROCYCLOHEXANE_DEGRADATION		5	0.85	1.64	0.007	0.34	0.888	62	tags=40%, list=2%, signal=41%
7	HSA00790_FOLATE_BIOSYNTHESIS		6	0.82	1.59	0.009	0.446	0.967	241	tags=67%, list=6%, signal=71%
8	ARGININE_AND_PROLINE_METABOLISM		13	0.58	1.47	0.078	1	1	262	tags=31%, list=7%, signal=33%
9	HSA00330_ARGININE_AND_PROLINE_METABOLISM		10	0.63	1.46	0.054	1	1	917	tags=70%, list=25%, signal=93%
10	HSA04950_MATURITY_ONSET_DIABETES_OF_THE_YOUNG		8	0.66	1.45	0.057	1	1	1	tags=13%, list=0%, signal=12%
11	HSA05219_BLADDER_CANCER		10	0.62	1.45	0.057	0.932	1	226	tags=30%, list=6%, signal=32%
12	RNA_TRANSCRIPTION_REACTOME		11	0.59	1.45	0.085	0.872	1	905	tags=64%, list=24%, signal=84%
13	HSA01030_GLYCAN_STRUCTURES_BIOSYNTHESIS_1		16	0.55	1.44	0.062	0.821	1	1073	tags=56%, list=29%, signal=79%
14	HSA04930_TYPE_II_DIABETES_MELLITUS		6	0.72	1.43	0.068	0.836	1	1	tags=17%, list=0%, signal=17%
15	HSA00710_CARBON_FIXATION		8	0.64	1.42	0.077	0.814	1	1	tags=13%, list=0%, signal=12%
16	PROTEASOME		8	0.64	1.41	0.083	0.811	1	687	tags=63%, list=19%, signal=77%
17	HSA00510_N_GLYCAN_BIOSYNTHESIS		15	0.55	1.41	0.099	0.807	1	816	tags=53%, list=22%, signal=68%
18	GLYCOLYSIS_AND_GLUCONEOGENESIS		14	0.56	1.4	0.089	0.785	1	73	tags=14%, list=2%, signal=15%
19	HSA00980_METABOLISM_OF_XENOBIOTICS_BY_CYTOCHROME_P450		11	0.58	1.4	0.078	0.75	1	0	tags=9%, list=0%, signal=9%
20	PYRUVATE_METABOLISM		16	0.53	1.38	0.094	0.788	1	73	tags=13%, list=2%, signal=13%
21	N_GLYCAN_BIOSYNTHESIS		9	0.62	1.38	0.111	0.762	1	616	tags=56%, list=17%, signal=66%
22	HSA05216_THYROID_CANCER		8	0.61	1.37	0.111	0.794	1	55	tags=13%, list=1%, signal=13%
23	CARBON_FIXATION		8	0.64	1.37	0.122	0.768	1	1	tags=13%, list=0%, signal=12%
24	HSA04910_INSULIN_SIGNALING_PATHWAY		27	0.46	1.36	0.093	0.749	1	73	tags=7%, list=2%, signal=8%
25	HSA03022_BASAL_TRANSCRIPTION_FACTORS		7	0.65	1.36	0.119	0.74	1	905	tags=71%, list=24%, signal=94%
26	HSA00251_GLUTAMATE_METABOLISM		7	0.64	1.35	0.129	0.762	1	917	tags=71%, list=25%, signal=95%
27	GLYCINE_SERINE_AND_THREONINE_METABOLISM		18	0.49	1.34	0.126	0.783	1	603	tags=33%, list=16%, signal=40%
28	HSA00620_PYRUVATE_METABOLISM		19	0.48	1.33	0.134	0.769	1	73	tags=11%, list=2%, signal=11%
29	DNA_REPLICATION_REACTOME		9	0.59	1.32	0.144	0.771	1	181	tags=44%, list=5%, signal=47%
30	HSA00565_ETHER_LIPID_METABOLISM		10	0.56	1.32	0.149	0.757	1	48	tags=10%, list=1%, signal=10%
31	HSA04130_SNARE_INTERACTIONS_IN_VESICULAR_TRANSPORT		9	0.58	1.31	0.143	0.795	1	623	tags=44%, list=17%, signal=53%
32	MRNA_PROCESSING_REACTOME		35	0.41	1.31	0.122	0.773	1	1503	tags=66%, list=41%, signal=109%
33	ARFPATHWAY		5	0.69	1.3	0.149	0.782	1	55	tags=20%, list=1%, signal=20%
34	HSA00564_GLYCEROPHOSPHOLIPID_METABOLISM		18	0.48	1.29	0.17	0.785	1	860	tags=33%, list=23%, signal=43%
35	CARM_ERPATHWAY		6	0.64	1.29	0.175	0.772	1	758	tags=67%, list=20%, signal=84%
36	G2PATHWAY		7	0.61	1.27	0.19	0.835	1	64	tags=14%, list=2%, signal=15%
37	HSA01031_GLYCAN_STRUCTURES_BIOSYNTHESIS_2		6	0.62	1.25	0.188	0.857	1	1073	tags=67%, list=29%, signal=94%
38	HSA00380_TRYPTOPHAN_METABOLISM		22	0.42	1.24	0.202	0.907	1	248	tags=14%, list=7%, signal=15%
39	HSA04010_MAPK_SIGNALING_PATHWAY		42	0.37	1.22	0.163	0.925	1	151	tags=10%, list=4%, signal=10%
40	HSA05221_ACUTE_MYELOID_LEUKEMIA		9	0.53	1.22	0.241	0.907	1	316	tags=22%, list=9%, signal=24%
41	HSA03020_RNA_POLYMERASE		5	0.65	1.22	0.229	0.896	1	1265	tags=80%, list=34%, signal=121%
42	UBIQUITIN_MEDIATED_PROTEOLYSIS		14	0.48	1.22	0.213	0.875	1	1613	tags=79%, list=44%, signal=139%
43	HSA00624_1_AND_2_METHYLNAPHTHALENE_DEGRADATION		6	0.6	1.21	0.266	0.905	1	40	tags=17%, list=1%, signal=17%
44	IL2RBPATHWAY		6	0.59	1.2	0.249	0.894	1	55	tags=17%, list=1%, signal=17%
45	TERTPATHWAY		5	0.61	1.2	0.223	0.875	1	1405	tags=80%, list=38%, signal=129%
46	GLUCONEOGENESIS		15	0.46	1.18	0.255	0.946	1	208	tags=13%, list=6%, signal=14%
47	MPRPATHWAY		5	0.61	1.18	0.267	0.928	1	64	tags=20%, list=2%, signal=20%
48	HSA04120_UBIQUITIN_MEDIATED_PROTEOLYSIS		12	0.49	1.18	0.258	0.918	1	1719	tags=67%, list=46%, signal=124%
49	CIRCADIAN_EXERCISE		23	0.4	1.17	0.247	0.923	1	1450	tags=48%, list=39%, signal=78%
50	GLYCOLYSIS		15	0.46	1.17	0.272	0.915	1	208	tags=13%, list=6%, signal=14%
51	GLUTAMATE_METABOLISM		6	0.59	1.16	0.315	0.926	1	917	tags=67%, list=25%, signal=88%
52	HSA05218_MELANOMA		10	0.51	1.16	0.301	0.916	1	16	tags=10%, list=0%, signal=10%
53	HSA00632_BENZOATE_DEGRADATION_VIA_COA_LIGATION		10	0.49	1.15	0.297	0.913	1	40	tags=10%, list=1%, signal=10%
54	HSA00361_GAMMA_HEXACHLOROCYCLOHEXANE_DEGRADATION		5	0.6	1.15	0.307	0.91	1	335	tags=40%, list=9%, signal=44%
55	TRYPTOPHAN_METABOLISM		20	0.41	1.15	0.287	0.901	1	248	tags=10%, list=7%, signal=11%
56	PROSTAGLANDIN_AND_LEUKOTRIENE_METABOLISM		8	0.53	1.15	0.325	0.886	1	48	tags=13%, list=1%, signal=13%
57	HSA00260_GLYCINE_SERINE_AND_THREONINE_METABOLISM		24	0.39	1.14	0.299	0.893	1	603	tags=29%, list=16%, signal=35%
58	UBIQUINONE_BIOSYNTHESIS		11	0.47	1.13	0.314	0.892	1	133	tags=9%, list=4%, signal=9%
59	HSA00591_LINOLEIC_ACID_METABOLISM		8	0.52	1.13	0.335	0.887	1	48	tags=13%, list=1%, signal=13%
60	HSA05110_CHOLERA_INFECTION		17	0.42	1.13	0.324	0.874	1	484	tags=24%, list=13%, signal=27%
61	HSA00903_LIMONENE_AND_PINENE_DEGRADATION		10	0.48	1.12	0.342	0.879	1	40	tags=10%, list=1%, signal=10%
62	HSA00740_RIBOFLAVIN_METABOLISM		6	0.56	1.12	0.344	0.872	1	335	tags=33%, list=9%, signal=37%
63	OVARIAN_INFERTILITY_GENES		6	0.54	1.09	0.372	0.945	1	356	tags=33%, list=10%, signal=37%
64	RNAPATHWAY		5	0.57	1.09	0.361	0.932	1	1359	tags=80%, list=37%, signal=126%
65	METHIONINE_METABOLISM		7	0.52	1.09	0.387	0.931	1	950	tags=57%, list=26%, signal=77%
66	HSA00730_THIAMINE_METABOLISM		5	0.56	1.08	0.375	0.94	1	209	tags=20%, list=6%, signal=21%
67	UREA_CYCLE_AND_METABOLISM_OF_AMINO_GROUPS		5	0.57	1.07	0.429	0.941	1	262	tags=40%, list=7%, signal=43%
68	HSA00051_FRUCTOSE_AND_MANNOSE_METABOLISM		16	0.4	1.07	0.356	0.932	1	765	tags=31%, list=21%, signal=39%
69	HSA00030_PENTOSE_PHOSPHATE_PATHWAY		8	0.49	1.07	0.403	0.92	1	604	tags=38%, list=16%, signal=45%
70	HSA00010_GLYCOLYSIS_AND_GLUCONEOGENESIS		21	0.38	1.07	0.375	0.91	1	591	tags=19%, list=16%, signal=23%
71	PENTOSE_PHOSPHATE_PATHWAY		8	0.49	1.07	0.412	0.898	1	604	tags=38%, list=16%, signal=45%
72	AMINOACYL_TRNA_BIOSYNTHESIS		10	0.45	1.06	0.375	0.907	1	1036	tags=50%, list=28%, signal=69%
73	FRUCTOSE_AND_MANNOSE_METABOLISM		8	0.48	1.06	0.419	0.906	1	408	tags=25%, list=11%, signal=28%
74	HSA05222_SMALL_CELL_LUNG_CANCER		10	0.44	1.06	0.392	0.899	1	55	tags=10%, list=1%, signal=10%
75	GLYCEROLIPID_METABOLISM		9	0.47	1.05	0.405	0.894	1	512	tags=22%, list=14%, signal=26%
76	HSA01510_NEURODEGENERATIVE_DISEASES		10	0.45	1.04	0.446	0.926	1	42	tags=10%, list=1%, signal=10%
77	GLYCEROPHOSPHOLIPID_METABOLISM		11	0.42	1.03	0.444	0.937	1	1091	tags=36%, list=29%, signal=51%
78	ST_INTEGRIN_SIGNALING_PATHWAY		11	0.43	1.02	0.448	0.955	1	1	tags=9%, list=0%, signal=9%
79	HSA04630_JAK_STAT_SIGNALING_PATHWAY		17	0.38	1.02	0.432	0.946	1	1007	tags=47%, list=27%, signal=64%
80	HSA04916_MELANOGENESIS		5	0.53	1.01	0.466	0.955	1	250	tags=20%, list=7%, signal=21%
81	HSA04730_LONG_TERM_DEPRESSION		11	0.42	1.01	0.451	0.951	1	495	tags=18%, list=13%, signal=21%
82	HSA00360_PHENYLALANINE_METABOLISM		10	0.43	1	0.465	0.943	1	248	tags=20%, list=7%, signal=21%
83	HSA00970_AMINOACYL_TRNA_BIOSYNTHESIS		12	0.41	1	0.473	0.934	1	1036	tags=42%, list=28%, signal=58%
84	HSA00062_FATTY_ACID_ELONGATION_IN_MITOCHONDRIA		7	0.47	1	0.506	0.935	1	218	tags=14%, list=6%, signal=15%
85	HSA00350_TYROSINE_METABOLISM		15	0.39	1	0.474	0.932	1	309	tags=20%, list=8%, signal=22%
86	HSA00960_ALKALOID_BIOSYNTHESIS_II		8	0.45	0.99	0.493	0.924	1	40	tags=13%, list=1%, signal=13%
87	HSA00592_ALPHA_LINOLENIC_ACID_METABOLISM		7	0.47	0.99	0.505	0.931	1	48	tags=14%, list=1%, signal=14%
88	GLEEVECPATHWAY		5	0.51	0.98	0.518	0.929	1	55	tags=20%, list=1%, signal=20%
89	HSA04310_WNT_SIGNALING_PATHWAY		18	0.36	0.98	0.502	0.932	1	495	tags=28%, list=13%, signal=32%
90	MAPKPATHWAY		16	0.37	0.97	0.532	0.941	1	553	tags=19%, list=15%, signal=22%
91	HSA04150_MTOR_SIGNALING_PATHWAY		10	0.43	0.97	0.518	0.94	1	1585	tags=70%, list=43%, signal=122%
92	WNT_SIGNALING		9	0.42	0.96	0.511	0.935	1	250	tags=22%, list=7%, signal=24%
93	HSA00220_UREA_CYCLE_AND_METABOLISM_OF_AMINO_GROUPS		11	0.39	0.94	0.534	0.975	1	262	tags=27%, list=7%, signal=29%
94	HSA00561_GLYCEROLIPID_METABOLISM		14	0.37	0.94	0.551	0.973	1	765	tags=21%, list=21%, signal=27%
95	HYPERTROPHY_MODEL		5	0.48	0.93	0.58	0.97	1	291	tags=20%, list=8%, signal=22%
96	HSA05213_ENDOMETRIAL_CANCER		11	0.39	0.93	0.574	0.968	1	695	tags=27%, list=19%, signal=33%
97	HSA04070_PHOSPHATIDYLINOSITOL_SIGNALING_SYSTEM		6	0.46	0.92	0.614	0.972	1	860	tags=33%, list=23%, signal=43%
98	HSA00590_ARACHIDONIC_ACID_METABOLISM		11	0.38	0.92	0.589	0.978	1	48	tags=9%, list=1%, signal=9%
99	HSA00272_CYSTEINE_METABOLISM		5	0.47	0.9	0.625	0.993	1	603	tags=40%, list=16%, signal=48%
100	HSA00150_ANDROGEN_AND_ESTROGEN_METABOLISM		6	0.45	0.9	0.612	0.986	1	417	tags=33%, list=11%, signal=37%
101	P38MAPKPATHWAY		9	0.4	0.9	0.606	0.977	1	553	tags=22%, list=15%, signal=26%
102	HSA05220_CHRONIC_MYELOID_LEUKEMIA		11	0.37	0.9	0.61	0.975	1	1480	tags=55%, list=40%, signal=91%
103	TYROSINE_METABOLISM		7	0.42	0.9	0.612	0.967	1	309	tags=29%, list=8%, signal=31%
104	NFATPATHWAY		7	0.43	0.89	0.64	0.97	1	189	tags=14%, list=5%, signal=15%
105	HSA00860_PORPHYRIN_AND_CHLOROPHYLL_METABOLISM		12	0.37	0.89	0.604	0.965	1	917	tags=33%, list=25%, signal=44%
106	PPARAPATHWAY		15	0.34	0.88	0.636	0.982	1	164	tags=13%, list=4%, signal=14%
107	HSA00930_CAPROLACTAM_DEGRADATION		6	0.43	0.87	0.633	0.982	1	218	tags=17%, list=6%, signal=18%
108	HSA05131_PATHOGENIC_ESCHERICHIA_COLI_INFECTION_EPEC		12	0.35	0.87	0.653	0.973	1	286	tags=17%, list=8%, signal=18%
109	ERKPATHWAY		7	0.41	0.87	0.647	0.967	1	55	tags=14%, list=1%, signal=14%
110	HSA00072_SYNTHESIS_AND_DEGRADATION_OF_KETONE_BODIES		5	0.46	0.87	0.675	0.963	1	1191	tags=60%, list=32%, signal=88%
111	GLYOXYLATE_AND_DICARBOXYLATE_METABOLISM		8	0.39	0.87	0.626	0.959	1	1573	tags=63%, list=42%, signal=108%
112	HSA00500_STARCH_AND_SUCROSE_METABOLISM		12	0.35	0.86	0.631	0.957	1	753	tags=50%, list=20%, signal=63%
113	OXIDATIVE_PHOSPHORYLATION		34	0.28	0.86	0.685	0.953	1	133	tags=6%, list=4%, signal=6%
114	HSA05210_COLORECTAL_CANCER		13	0.35	0.85	0.66	0.959	1	250	tags=15%, list=7%, signal=16%
115	HSA00310_LYSINE_DEGRADATION		19	0.31	0.85	0.688	0.959	1	569	tags=21%, list=15%, signal=25%
116	HSA05130_PATHOGENIC_ESCHERICHIA_COLI_INFECTION_EHEC		12	0.35	0.85	0.678	0.952	1	286	tags=17%, list=8%, signal=18%
117	HSA00530_AMINOSUGARS_METABOLISM		14	0.33	0.84	0.687	0.955	1	424	tags=21%, list=11%, signal=24%
118	CARDIACEGFPATHWAY		6	0.42	0.83	0.699	0.972	1	55	tags=17%, list=1%, signal=17%
119	SIG_PIP3_SIGNALING_IN_CARDIAC_MYOCTES		13	0.33	0.83	0.707	0.965	1	55	tags=8%, list=1%, signal=8%
120	TRANSLATION_FACTORS		18	0.31	0.82	0.729	0.966	1	1161	tags=33%, list=31%, signal=48%
121	CITRATE_CYCLE_TCA_CYCLE		15	0.31	0.82	0.72	0.96	1	73	tags=7%, list=2%, signal=7%
122	PURINE_METABOLISM		28	0.26	0.8	0.729	0.978	1	1	tags=4%, list=0%, signal=4%
123	PYRIMIDINE_METABOLISM		15	0.3	0.79	0.72	0.99	1	1250	tags=53%, list=34%, signal=80%
124	INTRINSICPATHWAY		6	0.39	0.79	0.756	0.983	1	201	tags=17%, list=5%, signal=18%
125	HSA04012_ERBB_SIGNALING_PATHWAY		11	0.33	0.79	0.735	0.98	1	55	tags=9%, list=1%, signal=9%
126	HSA00052_GALACTOSE_METABOLISM		6	0.39	0.78	0.776	0.981	1	1073	tags=50%, list=29%, signal=70%
127	HSA04340_HEDGEHOG_SIGNALING_PATHWAY		5	0.41	0.78	0.765	0.979	1	239	tags=20%, list=6%, signal=21%
128	HSA00280_VALINE_LEUCINE_AND_ISOLEUCINE_DEGRADATION		27	0.26	0.77	0.797	0.978	1	1191	tags=33%, list=32%, signal=49%
129	REDUCTIVE_CARBOXYLATE_CYCLE_CO2_FIXATION		7	0.36	0.75	0.786	1	1	1520	tags=57%, list=41%, signal=97%
130	HSA04350_TGF_BETA_SIGNALING_PATHWAY		9	0.33	0.75	0.777	0.997	1	495	tags=22%, list=13%, signal=26%
131	HSA04370_VEGF_SIGNALING_PATHWAY		13	0.29	0.73	0.804	1	1	48	tags=8%, list=1%, signal=8%
132	STARCH_AND_SUCROSE_METABOLISM		9	0.32	0.72	0.798	1	1	1253	tags=56%, list=34%, signal=84%
133	HSA00910_NITROGEN_METABOLISM		7	0.34	0.72	0.806	1	1	1051	tags=57%, list=28%, signal=80%
134	HSA00252_ALANINE_AND_ASPARTATE_METABOLISM		8	0.33	0.71	0.839	1	1	1574	tags=75%, list=42%, signal=130%
135	HSA04330_NOTCH_SIGNALING_PATHWAY		5	0.37	0.71	0.85	1	1	996	tags=40%, list=27%, signal=55%
136	HSA04720_LONG_TERM_POTENTIATION		6	0.33	0.67	0.864	1	1	1324	tags=33%, list=36%, signal=52%
137	ONE_CARBON_POOL_BY_FOLATE		5	0.35	0.64	0.891	1	1	1487	tags=60%, list=40%, signal=100%
138	HSA00670_ONE_CARBON_POOL_BY_FOLATE		6	0.31	0.64	0.906	1	1	1487	tags=50%, list=40%, signal=83%
139	EXTRINSICPATHWAY		6	0.32	0.63	0.915	1	1	201	tags=17%, list=5%, signal=18%
140	HSA00020_CITRATE_CYCLE		21	0.23	0.63	0.934	1	1	73	tags=5%, list=2%, signal=5%
141	SARSPATHWAY		5	0.33	0.62	0.914	1	1	291	tags=20%, list=8%, signal=22%
142	NITROGEN_METABOLISM		5	0.32	0.62	0.93	1	1	1051	tags=60%, list=28%, signal=84%
143	KREBPATHWAY		7	0.29	0.61	0.928	1	1	1219	tags=43%, list=33%, signal=64%
144	HSA00190_OXIDATIVE_PHOSPHORYLATION		60	0.17	0.6	0.982	1	1	133	tags=3%, list=4%, signal=3%
145	HSA00271_METHIONINE_METABOLISM		10	0.25	0.6	0.916	1	1	950	tags=40%, list=26%, signal=54%
146	FIBRINOLYSISPATHWAY		5	0.32	0.59	0.933	1	1	1800	tags=80%, list=49%, signal=155%
147	IGF1MTORPATHWAY		8	0.27	0.58	0.933	1	1	291	tags=13%, list=8%, signal=14%
148	SETPATHWAY		5	0.31	0.58	0.927	1	1	884	tags=20%, list=24%, signal=26%
149	SELENOAMINO_ACID_METABOLISM		7	0.27	0.57	0.94	1	1	950	tags=43%, list=26%, signal=58%
150	BLOOD_CLOTTING_CASCADE		7	0.27	0.57	0.946	1	1	689	tags=29%, list=19%, signal=35%
151	HSA00720_REDUCTIVE_CARBOXYLATE_CYCLE		9	0.25	0.55	0.962	1	1	1696	tags=67%, list=46%, signal=123%
152	HSA05030_AMYOTROPHIC_LATERAL_SCLEROSIS		8	0.26	0.55	0.961	1	1	1357	tags=38%, list=37%, signal=59%
153	HSA05223_NON_SMALL_CELL_LUNG_CANCER		9	0.24	0.54	0.974	1	1	695	tags=22%, list=19%, signal=27%
154	HSA00071_FATTY_ACID_METABOLISM		25	0.18	0.53	0.972	1	1	261	tags=8%, list=7%, signal=9%
155	HSA00450_SELENOAMINO_ACID_METABOLISM		10	0.22	0.53	0.974	1	1	1038	tags=40%, list=28%, signal=55%
156	ACTINYPATHWAY		9	0.23	0.53	0.979	1	1	1632	tags=56%, list=44%, signal=99%
157	NUCLEAR_RECEPTORS		10	0.22	0.52	0.973	1	1	356	tags=10%, list=10%, signal=11%
158	AMINOSUGARS_METABOLISM		6	0.24	0.49	0.988	1	1	1065	tags=33%, list=29%, signal=47%
159	SIG_CHEMOTAXIS		10	0.2	0.48	0.985	1	1	1480	tags=50%, list=40%, signal=83%
160	ST_ERK1_ERK2_MAPK_PATHWAY		9	0.21	0.47	0.992	1	1	810	tags=22%, list=22%, signal=28%
161	CDC42RACPATHWAY		8	0.2	0.44	0.998	1	1	823	tags=25%, list=22%, signal=32%
162	SALMONELLAPATHWAY		8	0.2	0.44	0.995	1	1	823	tags=25%, list=22%, signal=32%
163	HSA05215_PROSTATE_CANCER		15	0.16	0.41	0.998	0.997	1	183	tags=7%, list=5%, signal=7%
2. down-regulated
no	GS	GS DETAILS	SIZE	ES	NES	NOM p-val	FDR q-val	FWER p-val	RANK AT MAX	LEADING EDGE
1	HSA03010_RIBOSOME	Details ...	53	-0.61	-2.31	0	0	0	1137	tags=70%, list=31%, signal=99%
2	RIBOSOMAL_PROTEINS	Details ...	57	-0.57	-2.21	0	0.001	0.001	1204	tags=74%, list=32%, signal=107%
3	HSA04020_CALCIUM_SIGNALING_PATHWAY		10	-0.74	-1.85	0.005	0.126	0.296	850	tags=70%, list=23%, signal=91%
4	PROSTAGLANDIN_SYNTHESIS_REGULATION		6	-0.84	-1.81	0.005	0.167	0.465	256	tags=67%, list=7%, signal=71%
5	ST_FAS_SIGNALING_PATHWAY		7	-0.8	-1.81	0.007	0.139	0.48	319	tags=57%, list=9%, signal=62%
6	ST_T_CELL_SIGNAL_TRANSDUCTION		5	-0.85	-1.79	0	0.135	0.53	113	tags=40%, list=3%, signal=41%
7	HSA04650_NATURAL_KILLER_CELL_MEDIATED_CYTOTOXICITY		7	-0.81	-1.76	0.007	0.16	0.651	306	tags=43%, list=8%, signal=47%
8	HSA04660_T_CELL_RECEPTOR_SIGNALING_PATHWAY		11	-0.71	-1.75	0.008	0.152	0.679	212	tags=27%, list=6%, signal=29%
9	HSA04520_ADHERENS_JUNCTION		12	-0.62	-1.58	0.038	0.563	0.994	306	tags=42%, list=8%, signal=45%
10	HSA04662_B_CELL_RECEPTOR_SIGNALING_PATHWAY		11	-0.61	-1.52	0.054	0.743	0.998	882	tags=64%, list=24%, signal=83%
11	AT1RPATHWAY		5	-0.76	-1.51	0.056	0.729	0.999	272	tags=40%, list=7%, signal=43%
12	INTEGRIN_MEDIATED_CELL_ADHESION_KEGG		12	-0.56	-1.49	0.074	0.732	1	467	tags=33%, list=13%, signal=38%
13	ETCPATHWAY		6	-0.69	-1.47	0.183	0.743	1	807	tags=50%, list=22%, signal=64%
14	HSA00100_BIOSYNTHESIS_OF_STEROIDS		8	-0.63	-1.47	0.076	0.715	1	473	tags=50%, list=13%, signal=57%
15	SIG_REGULATION_OF_THE_ACTIN_CYTOSKELETON_BY_RHO_GTPASES		12	-0.56	-1.47	0.184	0.669	1	368	tags=42%, list=10%, signal=46%
16	HSA04664_FC_EPSILON_RI_SIGNALING_PATHWAY		14	-0.51	-1.44	0.07	0.717	1	557	tags=36%, list=15%, signal=42%
17	BCRPATHWAY		6	-0.68	-1.43	0.113	0.718	1	406	tags=33%, list=11%, signal=37%
18	SA_B_CELL_RECEPTOR_COMPLEXES		5	-0.7	-1.43	0.092	0.69	1	406	tags=40%, list=11%, signal=45%
19	HIFPATHWAY		5	-0.69	-1.42	0.134	0.665	1	638	tags=60%, list=17%, signal=72%
20	HSA04080_NEUROACTIVE_LIGAND_RECEPTOR_INTERACTION		8	-0.6	-1.41	0.117	0.662	1	399	tags=50%, list=11%, signal=56%
21	DEATHPATHWAY		5	-0.69	-1.4	0.109	0.682	1	49	tags=20%, list=1%, signal=20%
22	METPATHWAY		7	-0.63	-1.39	0.129	0.665	1	212	tags=29%, list=6%, signal=30%
23	FCER1PATHWAY		5	-0.68	-1.39	0.147	0.648	1	406	tags=40%, list=11%, signal=45%
24	HSA01430_CELL_COMMUNICATION		11	-0.53	-1.37	0.124	0.687	1	931	tags=55%, list=25%, signal=73%
25	METHANE_METABOLISM		6	-0.63	-1.35	0.168	0.701	1	1135	tags=67%, list=31%, signal=96%
26	INTEGRINPATHWAY		7	-0.6	-1.35	0.152	0.676	1	212	tags=29%, list=6%, signal=30%
27	HSA04510_FOCAL_ADHESION		27	-0.42	-1.35	0.098	0.651	1	680	tags=33%, list=18%, signal=41%
28	HSA00680_METHANE_METABOLISM		5	-0.67	-1.34	0.171	0.664	1	1135	tags=80%, list=31%, signal=115%
29	HSA04060_CYTOKINE_CYTOKINE_RECEPTOR_INTERACTION		8	-0.56	-1.34	0.183	0.643	1	399	tags=50%, list=11%, signal=56%
30	BILE_ACID_BIOSYNTHESIS		5	-0.67	-1.33	0.155	0.637	1	510	tags=40%, list=14%, signal=46%
31	LIMONENE_AND_PINENE_DEGRADATION		5	-0.66	-1.33	0.197	0.633	1	529	tags=40%, list=14%, signal=47%
32	HSA04670_LEUKOCYTE_TRANSENDOTHELIAL_MIGRATION		29	-0.39	-1.32	0.131	0.64	1	483	tags=31%, list=13%, signal=35%
33	HIVNEFPATHWAY		13	-0.48	-1.29	0.171	0.677	1	929	tags=46%, list=25%, signal=61%
34	HSA03320_PPAR_SIGNALING_PATHWAY		25	-0.41	-1.28	0.134	0.687	1	899	tags=52%, list=24%, signal=68%
35	HSA00240_PYRIMIDINE_METABOLISM		24	-0.4	-1.28	0.125	0.675	1	152	tags=17%, list=4%, signal=17%
36	BREAST_CANCER_ESTROGEN_SIGNALING		18	-0.45	-1.28	0.147	0.657	1	870	tags=56%, list=23%, signal=72%
37	HSA04614_RENIN_ANGIOTENSIN_SYSTEM		7	-0.58	-1.27	0.196	0.646	1	244	tags=43%, list=7%, signal=46%
38	APOPTOSIS		10	-0.49	-1.23	0.22	0.739	1	212	tags=30%, list=6%, signal=32%
39	FASPATHWAY		7	-0.56	-1.23	0.238	0.722	1	929	tags=43%, list=25%, signal=57%
40	CALCINEURIN_NF_AT_SIGNALING		13	-0.44	-1.22	0.232	0.727	1	727	tags=38%, list=20%, signal=48%
41	HSA04210_APOPTOSIS		8	-0.52	-1.21	0.27	0.742	1	49	tags=13%, list=1%, signal=13%
42	BETA_ALANINE_METABOLISM		10	-0.48	-1.21	0.228	0.725	1	529	tags=30%, list=14%, signal=35%
43	TNFR1PATHWAY		6	-0.56	-1.2	0.255	0.723	1	837	tags=33%, list=23%, signal=43%
44	GPCRDB_CLASS_A_RHODOPSIN_LIKE		5	-0.6	-1.2	0.282	0.71	1	145	tags=40%, list=4%, signal=42%
45	KERATINOCYTEPATHWAY		8	-0.51	-1.2	0.256	0.699	1	289	tags=38%, list=8%, signal=41%
46	ST_B_CELL_ANTIGEN_RECEPTOR		5	-0.58	-1.19	0.273	0.704	1	406	tags=40%, list=11%, signal=45%
47	HSA05010_ALZHEIMERS_DISEASE		8	-0.49	-1.16	0.308	0.752	1	164	tags=25%, list=4%, signal=26%
48	HSA00641_3_CHLOROACRYLIC_ACID_DEGRADATION		5	-0.56	-1.16	0.325	0.738	1	962	tags=60%, list=26%, signal=81%
49	HSA01032_GLYCAN_STRUCTURES_DEGRADATION		7	-0.51	-1.15	0.323	0.743	1	736	tags=57%, list=20%, signal=71%
50	G_PROTEIN_SIGNALING		7	-0.52	-1.15	0.313	0.731	1	871	tags=43%, list=23%, signal=56%
51	HSA04530_TIGHT_JUNCTION		25	-0.37	-1.15	0.278	0.722	1	289	tags=20%, list=8%, signal=22%
52	EIF4PATHWAY		7	-0.51	-1.14	0.279	0.714	1	640	tags=57%, list=17%, signal=69%
53	HSA00410_BETA_ALANINE_METABOLISM		11	-0.44	-1.14	0.292	0.713	1	529	tags=27%, list=14%, signal=32%
54	HSA04610_COMPLEMENT_AND_COAGULATION_CASCADES		21	-0.37	-1.13	0.263	0.719	1	267	tags=19%, list=7%, signal=20%
55	HSA04540_GAP_JUNCTION		8	-0.46	-1.09	0.374	0.799	1	1992	tags=100%, list=54%, signal=216%
56	PYK2PATHWAY		5	-0.54	-1.08	0.388	0.794	1	212	tags=20%, list=6%, signal=21%
57	HSA00760_NICOTINATE_AND_NICOTINAMIDE_METABOLISM		6	-0.5	-1.08	0.38	0.786	1	431	tags=33%, list=12%, signal=38%
58	SMOOTH_MUSCLE_CONTRACTION		19	-0.36	-1.08	0.332	0.782	1	650	tags=32%, list=18%, signal=38%
59	GPCRPATHWAY		5	-0.52	-1.07	0.36	0.783	1	212	tags=20%, list=6%, signal=21%
60	PHOSPHATIDYLINOSITOL_SIGNALING_SYSTEM		9	-0.44	-1.07	0.407	0.783	1	289	tags=22%, list=8%, signal=24%
61	HSA05120_EPITHELIAL_CELL_SIGNALING_IN_HELICOBACTER_PYLORI_INFECTION		18	-0.36	-1.06	0.361	0.774	1	533	tags=22%, list=14%, signal=26%
62	HSA04612_ANTIGEN_PROCESSING_AND_PRESENTATION		11	-0.41	-1.06	0.389	0.765	1	191	tags=36%, list=5%, signal=38%
63	APOPTOSIS_GENMAPP		7	-0.47	-1.04	0.415	0.792	1	212	tags=29%, list=6%, signal=30%
64	ATMPATHWAY		5	-0.5	-1.04	0.405	0.783	1	212	tags=20%, list=6%, signal=21%
65	HSA04810_REGULATION_OF_ACTIN_CYTOSKELETON		35	-0.3	-1.02	0.449	0.812	1	385	tags=23%, list=10%, signal=25%
66	BETAOXIDATIONPATHWAY		5	-0.51	-1.02	0.424	0.811	1	1835	tags=100%, list=49%, signal=198%
67	SIG_INSULIN_RECEPTOR_PATHWAY_IN_CARDIAC_MYOCYTES		9	-0.42	-1.01	0.436	0.809	1	265	tags=22%, list=7%, signal=24%
68	HSA05211_RENAL_CELL_CARCINOMA		18	-0.34	-1.01	0.45	0.8	1	2452	tags=100%, list=66%, signal=294%
69	HSA00340_HISTIDINE_METABOLISM		10	-0.4	-1.01	0.447	0.796	1	459	tags=30%, list=12%, signal=34%
70	HSA00230_PURINE_METABOLISM		32	-0.3	-1	0.454	0.804	1	279	tags=16%, list=8%, signal=17%
71	LYSINE_DEGRADATION		9	-0.41	-0.97	0.508	0.85	1	788	tags=33%, list=21%, signal=42%
72	KREBS_TCA_CYCLE		18	-0.33	-0.94	0.514	0.897	1	2497	tags=100%, list=67%, signal=305%
73	RHOPATHWAY		8	-0.39	-0.92	0.533	0.926	1	385	tags=25%, list=10%, signal=28%
74	HSA04912_GNRH_SIGNALING_PATHWAY		13	-0.33	-0.91	0.579	0.941	1	557	tags=31%, list=15%, signal=36%
75	HSA05212_PANCREATIC_CANCER		9	-0.38	-0.91	0.575	0.934	1	871	tags=44%, list=23%, signal=58%
76	IL6PATHWAY		5	-0.45	-0.91	0.571	0.929	1	212	tags=20%, list=6%, signal=21%
77	ST_DICTYOSTELIUM_DISCOIDEUM_CAMP_CHEMOTAXIS_PATHWAY		8	-0.39	-0.89	0.597	0.949	1	240	tags=25%, list=6%, signal=27%
78	VEGFPATHWAY		9	-0.37	-0.88	0.58	0.949	1	89	tags=11%, list=2%, signal=11%
79	HSA00511_N_GLYCAN_DEGRADATION		5	-0.43	-0.87	0.596	0.955	1	736	tags=60%, list=20%, signal=75%
80	ST_PHOSPHOINOSITIDE_3_KINASE_PATHWAY		7	-0.37	-0.86	0.632	0.974	1	2323	tags=100%, list=63%, signal=267%
81	HSA04514_CELL_ADHESION_MOLECULES		14	-0.31	-0.86	0.655	0.966	1	427	tags=21%, list=12%, signal=24%
82	HSA04620_TOLL_LIKE_RECEPTOR_SIGNALING_PATHWAY		8	-0.37	-0.85	0.631	0.964	1	212	tags=13%, list=6%, signal=13%
83	PROPANOATE_METABOLISM		13	-0.31	-0.85	0.657	0.966	1	529	tags=23%, list=14%, signal=27%
84	P53HYPOXIAPATHWAY		7	-0.37	-0.82	0.683	1	1	2352	tags=100%, list=63%, signal=273%
85	HSA05214_GLIOMA		8	-0.35	-0.81	0.678	1	1	2417	tags=100%, list=65%, signal=287%
86	CHOLESTEROL_BIOSYNTHESIS		6	-0.37	-0.81	0.691	0.996	1	470	tags=33%, list=13%, signal=38%
87	HSA04115_P53_SIGNALING_PATHWAY		15	-0.29	-0.81	0.693	0.985	1	250	tags=20%, list=7%, signal=21%
88	PANTOTHENATE_AND_COA_BIOSYNTHESIS		5	-0.4	-0.81	0.703	0.974	1	431	tags=40%, list=12%, signal=45%
89	ST_WNT_BETA_CATENIN_PATHWAY		5	-0.4	-0.81	0.673	0.965	1	2229	tags=100%, list=60%, signal=250%
90	BUTANOATE_METABOLISM		12	-0.31	-0.81	0.717	0.961	1	2554	tags=100%, list=69%, signal=320%
91	PORPHYRIN_AND_CHLOROPHYLL_METABOLISM		8	-0.35	-0.81	0.704	0.951	1	76	tags=13%, list=2%, signal=13%
92	HSA04920_ADIPOCYTOKINE_SIGNALING_PATHWAY		15	-0.29	-0.8	0.728	0.954	1	390	tags=20%, list=11%, signal=22%
93	HSA00770_PANTOTHENATE_AND_COA_BIOSYNTHESIS		8	-0.34	-0.78	0.725	0.978	1	548	tags=38%, list=15%, signal=44%
94	PHENYLALANINE_METABOLISM		7	-0.34	-0.77	0.721	0.979	1	803	tags=43%, list=22%, signal=55%
95	SIG_BCR_SIGNALING_PATHWAY		7	-0.35	-0.77	0.728	0.972	1	2410	tags=100%, list=65%, signal=285%
96	HISTIDINE_METABOLISM		6	-0.35	-0.76	0.713	0.974	1	459	tags=33%, list=12%, signal=38%
97	HSA04320_DORSO_VENTRAL_AXIS_FORMATION		5	-0.38	-0.76	0.73	0.965	1	272	tags=20%, list=7%, signal=22%
98	MTORPATHWAY		6	-0.34	-0.75	0.786	0.978	1	526	tags=33%, list=14%, signal=39%
99	FLAGELLAR_ASSEMBLY		11	-0.29	-0.74	0.799	0.972	1	2642	tags=100%, list=71%, signal=347%
100	ATP_SYNTHESIS		11	-0.29	-0.74	0.776	0.965	1	2642	tags=100%, list=71%, signal=347%
101	HSA00120_BILE_ACID_BIOSYNTHESIS		11	-0.3	-0.74	0.771	0.956	1	514	tags=27%, list=14%, signal=32%
102	HSA04640_HEMATOPOIETIC_CELL_LINEAGE		5	-0.37	-0.74	0.76	0.949	1	817	tags=60%, list=22%, signal=77%
103	PHOTOSYNTHESIS		11	-0.29	-0.73	0.787	0.956	1	2642	tags=100%, list=71%, signal=347%
104	TYPE_III_SECRETION_SYSTEM		11	-0.29	-0.72	0.825	0.954	1	2642	tags=100%, list=71%, signal=347%
105	HSA04512_ECM_RECEPTOR_INTERACTION		7	-0.31	-0.71	0.823	0.968	1	680	tags=43%, list=18%, signal=52%
106	GLUTATHIONE_METABOLISM		10	-0.27	-0.71	0.808	0.959	1	97	tags=10%, list=3%, signal=10%
107	PTDINSPATHWAY		6	-0.34	-0.7	0.813	0.952	1	694	tags=33%, list=19%, signal=41%
108	BIOPEPTIDESPATHWAY		7	-0.31	-0.7	0.821	0.945	1	2579	tags=100%, list=70%, signal=328%
109	FATTY_ACID_BIOSYNTHESIS_PATH_2		7	-0.31	-0.69	0.826	0.95	1	2554	tags=100%, list=69%, signal=321%
110	ST_P38_MAPK_PATHWAY		12	-0.26	-0.69	0.833	0.944	1	895	tags=42%, list=24%, signal=55%
111	MITOCHONDRIAL_FATTY_ACID_BETAOXIDATION		9	-0.29	-0.69	0.818	0.938	1	742	tags=33%, list=20%, signal=42%
112	BENZOATE_DEGRADATION_VIA_COA_LIGATION		6	-0.31	-0.68	0.838	0.943	1	2554	tags=100%, list=69%, signal=321%
113	HSA00480_GLUTATHIONE_METABOLISM		12	-0.25	-0.64	0.895	0.973	1	97	tags=8%, list=3%, signal=9%
114	CALCIUM_REGULATION_IN_CARDIAC_CELLS		11	-0.24	-0.62	0.918	0.983	1	931	tags=45%, list=25%, signal=61%
115	HSA00640_PROPANOATE_METABOLISM		16	-0.22	-0.62	0.923	0.976	1	529	tags=19%, list=14%, signal=22%
116	HSA00630_GLYOXYLATE_AND_DICARBOXYLATE_METABOLISM		9	-0.26	-0.61	0.887	0.973	1	2760	tags=100%, list=74%, signal=390%
117	HSA05040_HUNTINGTONS_DISEASE		8	-0.26	-0.6	0.908	0.976	1	2759	tags=100%, list=74%, signal=390%
118	HSA00400_PHENYLALANINE_TYROSINE_AND_TRYPTOPHAN_BIOSYNTHESIS		5	-0.29	-0.59	0.916	0.97	1	261	tags=20%, list=7%, signal=21%
119	HSA04360_AXON_GUIDANCE		8	-0.25	-0.57	0.952	0.981	1	2794	tags=100%, list=75%, signal=405%
120	STATIN_PATHWAY_PHARMGKB		5	-0.27	-0.56	0.949	0.977	1	899	tags=40%, list=24%, signal=53%
121	VALINE_LEUCINE_AND_ISOLEUCINE_DEGRADATION		19	-0.18	-0.54	0.979	0.982	1	3040	tags=100%, list=82%, signal=552%
122	HSA01040_POLYUNSATURATED_FATTY_ACID_BIOSYNTHESIS		10	-0.22	-0.53	0.969	0.977	1	168	tags=10%, list=5%, signal=10%
123	HSA00650_BUTANOATE_METABOLISM		21	-0.16	-0.48	0.99	0.986	1	803	tags=29%, list=22%, signal=36%
